# Supplementary material for: Genotype‐dependent DNA methylation patterns are negatively associated with allelic variation rather than heat‐induced gene expression in two contrasting potato genotypes
Source: Plant J. 2026 Jan 18;125(2):e70690. doi: 10.1111/tpj.70690 (PMC12812439; doi:10.1111/tpj.70690)
Supplement: Supplementary file 19 — Table S1. Total number of differentially expressed repetitive elements. Table S2. Total number of induced DMR DEGs identified for Annabelle and Camel. Table S3. Total number of constitutive DMR DEGs between Annabelle and Camel for each region. Table S4. Total number of uniquely identified constitutive DMR DEGs. Table S5. DEG enrichment result of before and after heat stress comparison. Table S6. List of heat‐induced DMR DEGs for Annabelle. Table S7. List of heat‐induced DMR DEGs for Camel. Table S8. List of constitutive DMR DEGs between Annabelle and Camel. Table S9. Enrichment results of identified DMR DEGs between Annabelle and Camel. [file TPJ-125-0-s012.xlsx]

## Sheet: S1 (TE differential expression)
Detected differentially expressed Tes
Genotype	Upregulated	Downregulated
Annabelle	534	95
Camel	535	68

## Sheet: S2 (Induced DMRs)
AA Induced DMR DEGs						CA Induced DMR DEGs													AA Induced DMR DEGs						CA Induced DMR DEGs
Genebody						Genebody													Genebody						Genebody
Context	Meth_status	regulation	Count			Context	Meth_status	regulation	Count										Context	Meth_status	regulation	Count			Context	Meth_status	regulation	Count
CHG	Hypo	Downregulated	1			CHH	Hyper	Downregulated	1										CHG	Hypo	Downregulated	1			CHH	Hyper	Downregulated	1
CHG	Hypo	Upregulated	1			CHH	Hyper	Upregulated	1										CHG	Hypo	Upregulated	1			CHH	Hyper	Upregulated	1
CHH	Hyper	Downregulated	1																CHH	Hyper	Downregulated	1
CHH	Hyper	Upregulated	1																CHH	Hyper	Upregulated	1
Upstream						Upstream													Upstream						Upstream
Context	Meth_status	regulation	Count			Context	Meth_status	regulation	Count										Context	Meth_status	regulation	Count			Context	Meth_status	regulation	Count
CG	Hypo	Downregulated	1			CHG	Hypo	Downregulated	1										CG	Hypo	Downregulated	1			CHG	Hypo	Downregulated	1
CG	Hypo	Upregulated	1			CHH	Hyper	Upregulated	1										CG	Hypo	Upregulated	1			CHH	Hyper	Upregulated	1
CHG	Hypo	Downregulated	7			CHH	Hypo	Upregulated	1										CHG	Hypo	Downregulated	7			CHH	Hypo	Upregulated	1
CHG	Hypo	Upregulated	2																CHG	Hypo	Upregulated	2
CHH	Hyper	Upregulated	3																CHH	Hyper	Upregulated	3
CHH	Hypo	Downregulated	1																CHH	Hypo	Downregulated	1
CHH	Hypo	Upregulated	4																CHH	Hypo	Upregulated	4
Downstream																			Downstream
Context	Meth_status	regulation	Count																Context	Meth_status	regulation	Count
CG	Hypo	Upregulated	1																CG	Hypo	Upregulated	1
CHG	Hypo	Downregulated	2																CHG	Hypo	Downregulated	2
CHG	Hypo	Upregulated	2																CHG	Hypo	Upregulated	2
CHH	Hyper	Upregulated	1																CHH	Hyper	Upregulated	1
CHH	Hypo	Upregulated	1																CHH	Hypo	Upregulated	1

## Sheet: S3 (Constitutive DMR DEGs summa
Constitutive DMR DEGs
Genebody
Context	Meth_status (AA)	regulation (AA)	Count
CG	Hyper	Downregulated	343
CG	Hyper	Upregulated	387
CG	Hypo	Downregulated	472
CG	Hypo	Upregulated	364
CHG	Hyper	Downregulated	247
CHG	Hyper	Upregulated	112
CHG	Hypo	Downregulated	94
CHG	Hypo	Upregulated	122
CHH	Hyper	Downregulated	18
CHH	Hyper	Upregulated	14
CHH	Hypo	Downregulated	3
CHH	Hypo	Upregulated	3
Upstream
Context	Meth_status (AA)	regulation (AA)	Count
CG	Hyper	Downregulated	121
CG	Hyper	Upregulated	108
CG	Hypo	Downregulated	149
CG	Hypo	Upregulated	121
CHG	Hyper	Downregulated	123
CHG	Hyper	Upregulated	75
CHG	Hypo	Downregulated	55
CHG	Hypo	Upregulated	69
CHH	Hyper	Downregulated	3
CHH	Hyper	Upregulated	8
CHH	Hypo	Downregulated	15
CHH	Hypo	Upregulated	6
Downstream
Context	Meth_status (AA)	regulation (AA)	Count
CG	Hyper	Downregulated	177
CG	Hyper	Upregulated	140
CG	Hypo	Downregulated	185
CG	Hypo	Upregulated	160
CHG	Hyper	Downregulated	111
CHG	Hyper	Upregulated	85
CHG	Hypo	Downregulated	70
CHG	Hypo	Upregulated	61
CHH	Hyper	Downregulated	13
CHH	Hyper	Upregulated	9
CHH	Hypo	Downregulated	8
CHH	Hypo	Upregulated	2

## Sheet: S4 (Unique constitutive DMR DEG
									Unique DEGs with more than one DMRs
Unique DEGs with more than one DMRs
									DEG Category	Count
	Count								Total	1786
Total	1786								DEGs with Multi DMRs	1040
Multi DMR DEGs	1040								DEGs with Single DMR	746
Single DMR DEGs	746
									Directionality of multi DMRs	Count
									Bi-directional	541
Multi DMR DEGs									Uni-directional	499
	Count
Total	1040
Bi-directional	541								Uni-directional multi DMRs and their gene expression association
Uni-directional	499
									Methylation Status	Gene Regulation	Count
									Hyper-methylated	Upregulated	149
									Hyper-methylated	Downregulated	117
Uni-directional multi DMR DEGs									Hypo-methylated	Upregulated	117
Meth status	Regulation	Count							Hypo-methylated	Downregulated	116
Hyper	Upregulated	149
Hyper	Downregulated	117
Hypo	Upregulated	117
Hypo	Downregulated	116

## Sheet: S5 heat-induced DEG Enrichment 
Cluster	ID	Description	GeneRatio	BgRatio	RichFactor	FoldEnrichment	zScore	pvalue	p.adjust	qvalue	geneID	Count
AA_CA_Upregulated	GO:0009451	RNA modification	66/2042	134/25951	0.492537	6.25947	17.8385	3.65786e-37	3.50789e-34	3.31133e-34	Soltu.DM.01G029070/Soltu.DM.01G029110/Soltu.DM.01G031040/Soltu.DM.01G031180/Soltu.DM.01G033600/Soltu.DM.01G034260/Soltu.DM.01G040540/Soltu.DM.01G049860/Soltu.DM.02G000680/Soltu.DM.02G001910/Soltu.DM.02G008930/Soltu.DM.02G011500/Soltu.DM.02G012490/Soltu.DM.02G015890/Soltu.DM.02G024650/Soltu.DM.02G031080/Soltu.DM.02G033200/Soltu.DM.03G011060/Soltu.DM.03G014370/Soltu.DM.03G018890/Soltu.DM.03G019590/…	66
AA_CA_Upregulated	GO:0051259	protein complex oligomerization	19/2042	33/25951	0.575758	7.31708	10.6118	2.71681e-13	1.30271e-10	1.22971e-10	Soltu.DM.01G041960/Soltu.DM.02G033660/Soltu.DM.03G027830/Soltu.DM.03G037330/Soltu.DM.04G008820/Soltu.DM.06G031840/Soltu.DM.06G031850/Soltu.DM.06G031870/Soltu.DM.06G031880/Soltu.DM.08G012580/Soltu.DM.08G012670/Soltu.DM.09G009430/Soltu.DM.09G009440/Soltu.DM.09G009450/Soltu.DM.09G009460/Soltu.DM.09G009470/Soltu.DM.09G017090/Soltu.DM.12G026320/Soltu.DM.12G026330	19
AA_CA_Upregulated	GO:0009408	response to heat	56/2042	277/25951	0.202166	2.56925	7.67364	4.72585e-11	1.23527e-08	1.16605e-08	Soltu.DM.01G020470/Soltu.DM.01G031990/Soltu.DM.01G039370/Soltu.DM.01G041960/Soltu.DM.01G043930/Soltu.DM.02G019490/Soltu.DM.02G033660/Soltu.DM.03G003580/Soltu.DM.03G017430/Soltu.DM.03G021700/Soltu.DM.03G023440/Soltu.DM.03G027830/Soltu.DM.03G031860/Soltu.DM.03G037330/Soltu.DM.04G008820/Soltu.DM.04G009310/Soltu.DM.04G028180/Soltu.DM.05G010580/Soltu.DM.05G022450/Soltu.DM.05G023730/Soltu.DM.06G004270/…	56
AA_CA_Upregulated	GO:0016554	cytidine to uridine editing	16/2042	29/25951	0.551724	7.01165	9.46617	5.15231e-11	1.23527e-08	1.16605e-08	Soltu.DM.01G020890/Soltu.DM.01G033600/Soltu.DM.02G009300/Soltu.DM.03G016230/Soltu.DM.03G029920/Soltu.DM.05G007030/Soltu.DM.06G018830/Soltu.DM.06G019270/Soltu.DM.06G033150/Soltu.DM.07G027520/Soltu.DM.07G027940/Soltu.DM.09G003080/Soltu.DM.09G027050/Soltu.DM.09G029710/Soltu.DM.11G001190/Soltu.DM.12G003900	16
AA_CA_Upregulated	GO:0006457	protein folding	44/2042	195/25951	0.225641	2.86759	7.65023	1.40937e-10	2.70317e-08	2.5517e-08	Soltu.DM.01G020470/Soltu.DM.01G033770/Soltu.DM.01G039370/Soltu.DM.01G041960/Soltu.DM.01G047030/Soltu.DM.02G019750/Soltu.DM.02G024220/Soltu.DM.02G033660/Soltu.DM.03G023440/Soltu.DM.03G027830/Soltu.DM.03G031860/Soltu.DM.03G036440/Soltu.DM.03G037330/Soltu.DM.04G008820/Soltu.DM.04G028180/Soltu.DM.06G004270/Soltu.DM.06G006550/Soltu.DM.06G013460/Soltu.DM.06G030580/Soltu.DM.06G031840/Soltu.DM.06G031850/…	44
AA_CA_Upregulated	GO:0010507	negative regulation of autophagy	16/2042	38/25951	0.421053	5.351	7.844	8.51865e-09	1.25605e-06	1.18567e-06	Soltu.DM.01G046240/Soltu.DM.01G046270/Soltu.DM.01G046280/Soltu.DM.07G001840/Soltu.DM.08G007790/Soltu.DM.08G007840/Soltu.DM.08G007860/Soltu.DM.08G007870/Soltu.DM.08G007900/Soltu.DM.08G007950/Soltu.DM.08G010360/Soltu.DM.09G011450/Soltu.DM.09G011530/Soltu.DM.10G019120/Soltu.DM.10G019130/Soltu.DM.10G019140	16
AA_CA_Upregulated	GO:1900865	chloroplast RNA modification	18/2042	48/25951	0.375	4.76573	7.63152	9.16823e-09	1.25605e-06	1.18567e-06	Soltu.DM.01G031890/Soltu.DM.02G008160/Soltu.DM.02G031560/Soltu.DM.03G016230/Soltu.DM.03G023750/Soltu.DM.03G024610/Soltu.DM.03G029920/Soltu.DM.03G030120/Soltu.DM.06G018830/Soltu.DM.06G019270/Soltu.DM.07G027520/Soltu.DM.07G027940/Soltu.DM.08G003570/Soltu.DM.08G024810/Soltu.DM.09G027050/Soltu.DM.11G001190/Soltu.DM.11G018520/Soltu.DM.12G003900	18
AA_CA_Upregulated	GO:0031425	chloroplast RNA processing	15/2042	36/25951	0.416667	5.29526	7.53669	2.96287e-08	3.55174e-06	3.35272e-06	Soltu.DM.01G040530/Soltu.DM.01G043060/Soltu.DM.03G014370/Soltu.DM.03G024610/Soltu.DM.03G027920/Soltu.DM.04G024020/Soltu.DM.04G025650/Soltu.DM.04G030940/Soltu.DM.06G000260/Soltu.DM.08G003710/Soltu.DM.09G005300/Soltu.DM.09G020400/Soltu.DM.10G023660/Soltu.DM.11G003700/Soltu.DM.12G024380	15
AA_CA_Upregulated	GO:0071456	cellular response to hypoxia	68/2042	451/25951	0.150776	1.91616	5.73592	1.64435e-07	1.75215e-05	1.65397e-05	Soltu.DM.01G007630/Soltu.DM.01G013680/Soltu.DM.01G030790/Soltu.DM.01G030800/Soltu.DM.01G034200/Soltu.DM.01G039100/Soltu.DM.01G041960/Soltu.DM.01G043450/Soltu.DM.01G043930/Soltu.DM.01G046560/Soltu.DM.01G047100/Soltu.DM.01G047130/Soltu.DM.01G047240/Soltu.DM.02G009940/Soltu.DM.02G016510/Soltu.DM.02G029070/Soltu.DM.03G004490/Soltu.DM.03G025980/Soltu.DM.03G027010/Soltu.DM.03G027830/Soltu.DM.03G031430/…	68
AA_CA_Upregulated	GO:0006749	glutathione metabolic process	20/2042	69/25951	0.289855	3.68366	6.52332	2.03469e-07	1.95127e-05	1.84193e-05	Soltu.DM.01G028030/Soltu.DM.01G031970/Soltu.DM.01G039300/Soltu.DM.03G030220/Soltu.DM.07G016460/Soltu.DM.07G022570/Soltu.DM.07G023100/Soltu.DM.09G001290/Soltu.DM.09G001300/Soltu.DM.09G001310/Soltu.DM.09G001330/Soltu.DM.09G001360/Soltu.DM.09G001370/Soltu.DM.09G001390/Soltu.DM.09G001400/Soltu.DM.09G001410/Soltu.DM.09G001440/Soltu.DM.10G022960/Soltu.DM.12G017800/Soltu.DM.12G029080	20
AA_CA_Upregulated	GO:0030307	positive regulation of cell growth	15/2042	41/25951	0.365854	4.64949	6.8345	2.31368e-07	2.01711e-05	1.90408e-05	Soltu.DM.01G046240/Soltu.DM.01G046270/Soltu.DM.01G046280/Soltu.DM.08G007790/Soltu.DM.08G007840/Soltu.DM.08G007860/Soltu.DM.08G007870/Soltu.DM.08G007900/Soltu.DM.08G007950/Soltu.DM.09G011450/Soltu.DM.09G011530/Soltu.DM.10G019120/Soltu.DM.10G019130/Soltu.DM.10G019140/Soltu.DM.12G006570	15
AA_CA_Upregulated	GO:0009303	rRNA transcription	12/2042	28/25951	0.428571	5.44655	6.8798	5.03311e-07	4.02229e-05	3.7969e-05	Soltu.DM.01G046240/Soltu.DM.01G046270/Soltu.DM.01G046280/Soltu.DM.07G005210/Soltu.DM.08G007790/Soltu.DM.08G007840/Soltu.DM.08G007860/Soltu.DM.08G007870/Soltu.DM.08G007900/Soltu.DM.08G007950/Soltu.DM.09G011450/Soltu.DM.09G011530	12
AA_CA_Upregulated	GO:0016242	negative regulation of macroautophagy	11/2042	27/25951	0.407407	5.17759	6.34705	2.7794e-06	0.000156791	0.000148005	Soltu.DM.01G046240/Soltu.DM.01G046270/Soltu.DM.01G046280/Soltu.DM.08G007790/Soltu.DM.08G007840/Soltu.DM.08G007860/Soltu.DM.08G007870/Soltu.DM.08G007900/Soltu.DM.08G007950/Soltu.DM.09G011450/Soltu.DM.09G011530	11
AA_CA_Upregulated	GO:0038202	TORC1 signaling	11/2042	27/25951	0.407407	5.17759	6.34705	2.7794e-06	0.000156791	0.000148005	Soltu.DM.01G046240/Soltu.DM.01G046270/Soltu.DM.01G046280/Soltu.DM.08G007790/Soltu.DM.08G007840/Soltu.DM.08G007860/Soltu.DM.08G007870/Soltu.DM.08G007900/Soltu.DM.08G007950/Soltu.DM.09G011450/Soltu.DM.09G011530	11
AA_CA_Upregulated	GO:1901355	response to rapamycin	11/2042	27/25951	0.407407	5.17759	6.34705	2.7794e-06	0.000156791	0.000148005	Soltu.DM.01G046240/Soltu.DM.01G046270/Soltu.DM.01G046280/Soltu.DM.08G007790/Soltu.DM.08G007840/Soltu.DM.08G007860/Soltu.DM.08G007870/Soltu.DM.08G007900/Soltu.DM.08G007950/Soltu.DM.09G011450/Soltu.DM.09G011530	11
AA_CA_Upregulated	GO:1902661	positive regulation of glucose mediated signaling pathway	11/2042	27/25951	0.407407	5.17759	6.34705	2.7794e-06	0.000156791	0.000148005	Soltu.DM.01G046240/Soltu.DM.01G046270/Soltu.DM.01G046280/Soltu.DM.08G007790/Soltu.DM.08G007840/Soltu.DM.08G007860/Soltu.DM.08G007870/Soltu.DM.08G007900/Soltu.DM.08G007950/Soltu.DM.09G011450/Soltu.DM.09G011530	11
AA_CA_Upregulated	GO:2000234	positive regulation of rRNA processing	11/2042	27/25951	0.407407	5.17759	6.34705	2.7794e-06	0.000156791	0.000148005	Soltu.DM.01G046240/Soltu.DM.01G046270/Soltu.DM.01G046280/Soltu.DM.08G007790/Soltu.DM.08G007840/Soltu.DM.08G007860/Soltu.DM.08G007870/Soltu.DM.08G007900/Soltu.DM.08G007950/Soltu.DM.09G011450/Soltu.DM.09G011530	11
AA_CA_Upregulated	GO:0042542	response to hydrogen peroxide	25/2042	117/25951	0.213675	2.71552	5.43511	3.63998e-06	0.00019393	0.000183063	Soltu.DM.01G041960/Soltu.DM.02G033660/Soltu.DM.03G027830/Soltu.DM.03G037330/Soltu.DM.04G008820/Soltu.DM.05G022450/Soltu.DM.06G016070/Soltu.DM.06G026960/Soltu.DM.06G031840/Soltu.DM.06G031850/Soltu.DM.06G031870/Soltu.DM.06G031880/Soltu.DM.07G011880/Soltu.DM.08G012580/Soltu.DM.08G012670/Soltu.DM.09G008450/Soltu.DM.09G008470/Soltu.DM.09G009430/Soltu.DM.09G009440/Soltu.DM.09G009450/Soltu.DM.09G009460/…	25
AA_CA_Upregulated	GO:0009745	sucrose mediated signaling	11/2042	28/25951	0.392857	4.99267	6.17754	4.25217e-06	0.000203891	0.000192466	Soltu.DM.01G046240/Soltu.DM.01G046270/Soltu.DM.01G046280/Soltu.DM.08G007790/Soltu.DM.08G007840/Soltu.DM.08G007860/Soltu.DM.08G007870/Soltu.DM.08G007900/Soltu.DM.08G007950/Soltu.DM.09G011450/Soltu.DM.09G011530	11
AA_CA_Upregulated	GO:0050687	negative regulation of defense response to virus	11/2042	28/25951	0.392857	4.99267	6.17754	4.25217e-06	0.000203891	0.000192466	Soltu.DM.01G046240/Soltu.DM.01G046270/Soltu.DM.01G046280/Soltu.DM.08G007790/Soltu.DM.08G007840/Soltu.DM.08G007860/Soltu.DM.08G007870/Soltu.DM.08G007900/Soltu.DM.08G007950/Soltu.DM.09G011450/Soltu.DM.09G011530	11
AA_CA_Upregulated	GO:0010929	positive regulation of auxin mediated signaling pathway	13/2042	39/25951	0.333333	4.23621	5.91063	4.94277e-06	0.00022572	0.000213072	Soltu.DM.01G046240/Soltu.DM.01G046270/Soltu.DM.01G046280/Soltu.DM.03G036780/Soltu.DM.05G001050/Soltu.DM.08G007790/Soltu.DM.08G007840/Soltu.DM.08G007860/Soltu.DM.08G007870/Soltu.DM.08G007900/Soltu.DM.08G007950/Soltu.DM.09G011450/Soltu.DM.09G011530	13
AA_CA_Upregulated	GO:0040019	positive regulation of embryonic development	11/2042	29/25951	0.37931	4.82051	6.01592	6.36364e-06	0.000277397	0.000261853	Soltu.DM.01G046240/Soltu.DM.01G046270/Soltu.DM.01G046280/Soltu.DM.08G007790/Soltu.DM.08G007840/Soltu.DM.08G007860/Soltu.DM.08G007870/Soltu.DM.08G007900/Soltu.DM.08G007950/Soltu.DM.09G011450/Soltu.DM.09G011530	11
AA_CA_Upregulated	GO:0009407	toxin catabolic process	18/2042	72/25951	0.25	3.17715	5.40627	8.37157e-06	0.000349058	0.000329499	Soltu.DM.01G028030/Soltu.DM.01G031970/Soltu.DM.01G039300/Soltu.DM.03G030220/Soltu.DM.07G016460/Soltu.DM.07G022570/Soltu.DM.09G001290/Soltu.DM.09G001300/Soltu.DM.09G001310/Soltu.DM.09G001330/Soltu.DM.09G001360/Soltu.DM.09G001370/Soltu.DM.09G001390/Soltu.DM.09G001400/Soltu.DM.09G001410/Soltu.DM.09G001440/Soltu.DM.10G022960/Soltu.DM.12G017800	18
AA_CA_Upregulated	GO:0010116	positive regulation of abscisic acid biosynthetic process	14/2042	47/25951	0.297872	3.78555	5.58588	9.51985e-06	0.000380398	0.000359082	Soltu.DM.01G046240/Soltu.DM.01G046270/Soltu.DM.01G046280/Soltu.DM.02G004650/Soltu.DM.04G004780/Soltu.DM.08G007790/Soltu.DM.08G007840/Soltu.DM.08G007860/Soltu.DM.08G007870/Soltu.DM.08G007900/Soltu.DM.08G007950/Soltu.DM.09G006100/Soltu.DM.09G011450/Soltu.DM.09G011530	14
AA_CA_Upregulated	GO:0009615	response to virus	20/2042	87/25951	0.229885	2.92152	5.24654	1.05858e-05	0.00040607	0.000383316	Soltu.DM.01G046240/Soltu.DM.01G046270/Soltu.DM.01G046280/Soltu.DM.03G000970/Soltu.DM.03G031860/Soltu.DM.06G004270/Soltu.DM.07G000910/Soltu.DM.08G007790/Soltu.DM.08G007840/Soltu.DM.08G007860/Soltu.DM.08G007870/Soltu.DM.08G007900/Soltu.DM.08G007950/Soltu.DM.08G023520/Soltu.DM.09G002130/Soltu.DM.09G011450/Soltu.DM.09G011530/Soltu.DM.09G025500/Soltu.DM.11G020440/Soltu.DM.12G011130	20
AA_CA_Upregulated	GO:0080156	mitochondrial mRNA modification	15/2042	54/25951	0.277778	3.53017	5.43924	1.18627e-05	0.000437553	0.000413035	Soltu.DM.01G020890/Soltu.DM.01G023880/Soltu.DM.01G033600/Soltu.DM.01G049860/Soltu.DM.02G009300/Soltu.DM.02G033200/Soltu.DM.03G022100/Soltu.DM.03G022830/Soltu.DM.04G000650/Soltu.DM.04G005220/Soltu.DM.06G004660/Soltu.DM.06G033150/Soltu.DM.07G025240/Soltu.DM.09G018020/Soltu.DM.09G029260	15
AA_CA_Upregulated	GO:1900459	positive regulation of brassinosteroid mediated signaling pathway	11/2042	32/25951	0.34375	4.36859	5.57224	1.90269e-05	0.000675809	0.000637941	Soltu.DM.01G046240/Soltu.DM.01G046270/Soltu.DM.01G046280/Soltu.DM.08G007790/Soltu.DM.08G007840/Soltu.DM.08G007860/Soltu.DM.08G007870/Soltu.DM.08G007900/Soltu.DM.08G007950/Soltu.DM.09G011450/Soltu.DM.09G011530	11
AA_CA_Upregulated	GO:0009628	response to abiotic stimulus	7/2042	13/25951	0.538462	6.8431	6.15833	2.07486e-05	0.000710638	0.000670818	Soltu.DM.09G009430/Soltu.DM.09G009440/Soltu.DM.09G009450/Soltu.DM.09G009460/Soltu.DM.09G009470/Soltu.DM.11G018560/Soltu.DM.12G026330	7
AA_CA_Upregulated	GO:0051131	chaperone-mediated protein complex assembly	7/2042	16/25951	0.4375	5.56002	5.33212	0.000111957	0.00370231	0.00349486	Soltu.DM.04G028180/Soltu.DM.08G000410/Soltu.DM.08G000500/Soltu.DM.09G028060/Soltu.DM.10G012240/Soltu.DM.10G012250/Soltu.DM.10G012270	7
AA_CA_Upregulated	GO:0042026	protein refolding	11/2042	42/25951	0.261905	3.32845	4.41349	0.000303192	0.00969203	0.00914895	Soltu.DM.01G039370/Soltu.DM.03G031860/Soltu.DM.03G036440/Soltu.DM.06G004270/Soltu.DM.06G008360/Soltu.DM.06G008370/Soltu.DM.07G000910/Soltu.DM.09G024280/Soltu.DM.09G028060/Soltu.DM.11G020440/Soltu.DM.12G011130	11
AA_CA_Upregulated	GO:0060919	auxin import into cell	5/2042	10/25951	0.5	6.35431	4.9491	0.00054029	0.0167141	0.0157776	Soltu.DM.05G021850/Soltu.DM.06G000380/Soltu.DM.08G009840/Soltu.DM.11G021720/Soltu.DM.11G021730	5
AA_CA_Upregulated	GO:0035435	phosphate ion transmembrane transport	6/2042	15/25951	0.4	5.08345	4.62314	0.000633014	0.0189706	0.0179076	Soltu.DM.01G051940/Soltu.DM.03G003210/Soltu.DM.03G019620/Soltu.DM.03G019640/Soltu.DM.03G032030/Soltu.DM.06G024440	6
AA_CA_Upregulated	GO:0034620	cellular response to unfolded protein	8/2042	27/25951	0.296296	3.76552	4.20168	0.000826781	0.0240267	0.0226804	Soltu.DM.01G039370/Soltu.DM.03G031860/Soltu.DM.06G004270/Soltu.DM.07G000910/Soltu.DM.07G011880/Soltu.DM.09G024280/Soltu.DM.11G020440/Soltu.DM.12G011130	8
AA_CA_Upregulated	GO:0000723	telomere maintenance	7/2042	22/25951	0.318182	4.04365	4.17378	0.00109617	0.0309184	0.0291859	Soltu.DM.01G020470/Soltu.DM.01G027550/Soltu.DM.01G027570/Soltu.DM.01G027580/Soltu.DM.01G031990/Soltu.DM.01G051430/Soltu.DM.05G023980	7
AA_CA_Upregulated	GO:0045010	actin nucleation	8/2042	29/25951	0.275862	3.50583	3.94577	0.00138751	0.0380178	0.0358875	Soltu.DM.05G018890/Soltu.DM.07G018220/Soltu.DM.07G018250/Soltu.DM.07G018320/Soltu.DM.07G018330/Soltu.DM.07G025400/Soltu.DM.12G019570/Soltu.DM.S002420	8
AA_CA_Upregulated	GO:0000288	nuclear-transcribed mRNA catabolic process, deadenylation-dependent decay	5/2042	12/25951	0.416667	5.29526	4.3493	0.00148545	0.0395709	0.0373535	Soltu.DM.01G033450/Soltu.DM.01G033810/Soltu.DM.01G033820/Soltu.DM.01G033830/Soltu.DM.03G033400	5
AA_CA_Downregulated	GO:0009768	photosynthesis, light harvesting in photosystem I	31/1899	36/25951	0.861111	11.7676	18.1656	1.30483e-30	1.15086e-27	1.0054e-27	Soltu.DM.01G044280/Soltu.DM.02G013810/Soltu.DM.02G014000/Soltu.DM.02G014010/Soltu.DM.02G014020/Soltu.DM.02G014030/Soltu.DM.02G014040/Soltu.DM.02G014050/Soltu.DM.03G000820/Soltu.DM.03G000830/Soltu.DM.03G000840/Soltu.DM.03G000850/Soltu.DM.03G000860/Soltu.DM.03G000870/Soltu.DM.03G000900/Soltu.DM.03G004830/Soltu.DM.03G030020/Soltu.DM.04G038180/Soltu.DM.05G026750/Soltu.DM.05G026770/Soltu.DM.06G021700/…	31
AA_CA_Downregulated	GO:0050832	defense response to fungus	74/1899	372/25951	0.198925	2.71843	9.3803	2.15709e-15	9.51276e-13	8.31046e-13	Soltu.DM.01G001260/Soltu.DM.01G004510/Soltu.DM.01G004530/Soltu.DM.01G006610/Soltu.DM.01G006640/Soltu.DM.01G006670/Soltu.DM.01G006700/Soltu.DM.01G006740/Soltu.DM.01G006760/Soltu.DM.01G029600/Soltu.DM.01G029620/Soltu.DM.01G031820/Soltu.DM.01G044190/Soltu.DM.01G044200/Soltu.DM.01G044300/Soltu.DM.01G048790/Soltu.DM.01G049340/Soltu.DM.02G005390/Soltu.DM.02G012330/Soltu.DM.02G015410/Soltu.DM.02G017550/…	74
AA_CA_Downregulated	GO:0009416	response to light stimulus	63/1899	324/25951	0.194444	2.6572	8.43441	7.57494e-13	2.22703e-10	1.94556e-10	Soltu.DM.01G022640/Soltu.DM.01G028040/Soltu.DM.01G044280/Soltu.DM.02G007010/Soltu.DM.02G013810/Soltu.DM.02G014000/Soltu.DM.02G014010/Soltu.DM.02G014020/Soltu.DM.02G014030/Soltu.DM.02G014040/Soltu.DM.02G014050/Soltu.DM.02G018080/Soltu.DM.02G023240/Soltu.DM.02G025730/Soltu.DM.02G026870/Soltu.DM.03G000820/Soltu.DM.03G000830/Soltu.DM.03G000840/Soltu.DM.03G000850/Soltu.DM.03G000860/Soltu.DM.03G000870/…	63
AA_CA_Downregulated	GO:0009620	response to fungus	33/1899	156/25951	0.211538	2.8908	6.65574	2.52526e-08	5.56821e-06	4.86446e-06	Soltu.DM.01G002150/Soltu.DM.01G031690/Soltu.DM.01G048790/Soltu.DM.02G004480/Soltu.DM.02G015990/Soltu.DM.02G021030/Soltu.DM.02G021040/Soltu.DM.02G021050/Soltu.DM.02G021090/Soltu.DM.02G021320/Soltu.DM.03G021450/Soltu.DM.03G024000/Soltu.DM.03G031950/Soltu.DM.03G037430/Soltu.DM.04G012760/Soltu.DM.04G020590/Soltu.DM.05G003470/Soltu.DM.05G003550/Soltu.DM.05G004730/Soltu.DM.06G003080/Soltu.DM.06G011750/…	33
AA_CA_Downregulated	GO:0042335	cuticle development	18/1899	55/25951	0.327273	4.47238	7.24349	3.50557e-08	6.18383e-06	5.40227e-06	Soltu.DM.01G022640/Soltu.DM.01G029600/Soltu.DM.01G029620/Soltu.DM.01G044620/Soltu.DM.01G044650/Soltu.DM.01G044660/Soltu.DM.02G007010/Soltu.DM.02G025730/Soltu.DM.03G024040/Soltu.DM.05G011870/Soltu.DM.05G025000/Soltu.DM.06G015720/Soltu.DM.08G015670/Soltu.DM.08G015830/Soltu.DM.08G016080/Soltu.DM.10G005260/Soltu.DM.11G003540/Soltu.DM.12G000330	18
AA_CA_Downregulated	GO:0009645	response to low light intensity stimulus	8/1899	11/25951	0.727273	9.93863	8.33178	1.09473e-07	1.60926e-05	1.40587e-05	Soltu.DM.03G030020/Soltu.DM.05G026750/Soltu.DM.05G026770/Soltu.DM.06G025820/Soltu.DM.07G015870/Soltu.DM.10G001380/Soltu.DM.12G023640/Soltu.DM.12G028930	8
AA_CA_Downregulated	GO:0010411	xyloglucan metabolic process	17/1899	54/25951	0.314815	4.30214	6.82532	1.59416e-07	2.00865e-05	1.75478e-05	Soltu.DM.01G039330/Soltu.DM.02G027190/Soltu.DM.03G002910/Soltu.DM.03G029870/Soltu.DM.05G008140/Soltu.DM.05G018970/Soltu.DM.06G006590/Soltu.DM.07G002180/Soltu.DM.07G021990/Soltu.DM.07G022000/Soltu.DM.07G022400/Soltu.DM.08G021810/Soltu.DM.09G030000/Soltu.DM.11G019660/Soltu.DM.12G002500/Soltu.DM.12G028730/Soltu.DM.12G028740	17
AA_CA_Downregulated	GO:0042546	cell wall biogenesis	18/1899	66/25951	0.272727	3.72699	6.23284	7.66767e-07	8.4536e-05	7.38517e-05	Soltu.DM.01G039330/Soltu.DM.02G027190/Soltu.DM.03G002910/Soltu.DM.05G008140/Soltu.DM.05G018970/Soltu.DM.06G006590/Soltu.DM.07G021990/Soltu.DM.07G022000/Soltu.DM.07G022400/Soltu.DM.08G021810/Soltu.DM.08G030280/Soltu.DM.09G023860/Soltu.DM.09G030000/Soltu.DM.11G019660/Soltu.DM.12G002500/Soltu.DM.12G008450/Soltu.DM.12G028730/Soltu.DM.12G028740	18
AA_CA_Downregulated	GO:0010025	wax biosynthetic process	15/1899	50/25951	0.3	4.09968	6.16453	1.69331e-06	0.000165945	0.000144971	Soltu.DM.01G029600/Soltu.DM.01G029620/Soltu.DM.02G007010/Soltu.DM.02G025730/Soltu.DM.03G032020/Soltu.DM.05G005540/Soltu.DM.05G025000/Soltu.DM.06G029820/Soltu.DM.08G001020/Soltu.DM.08G015670/Soltu.DM.09G029490/Soltu.DM.10G005260/Soltu.DM.11G021610/Soltu.DM.12G000330/Soltu.DM.12G027960	15
AA_CA_Downregulated	GO:0009834	plant-type secondary cell wall biogenesis	20/1899	86/25951	0.232558	3.17805	5.68481	2.95485e-06	0.000260618	0.000227679	Soltu.DM.01G021820/Soltu.DM.01G027430/Soltu.DM.01G047220/Soltu.DM.02G015410/Soltu.DM.02G030660/Soltu.DM.03G006820/Soltu.DM.03G019140/Soltu.DM.03G029020/Soltu.DM.03G029030/Soltu.DM.04G025750/Soltu.DM.05G022470/Soltu.DM.06G015950/Soltu.DM.07G020320/Soltu.DM.09G000560/Soltu.DM.09G006300/Soltu.DM.09G022110/Soltu.DM.11G008240/Soltu.DM.11G015280/Soltu.DM.11G022930/Soltu.DM.12G001380	20
AA_CA_Downregulated	GO:0009624	response to nematode	27/1899	141/25951	0.191489	2.61682	5.4092	3.48818e-06	0.000279689	0.000244339	Soltu.DM.01G043840/Soltu.DM.02G033640/Soltu.DM.03G000250/Soltu.DM.03G002390/Soltu.DM.03G014550/Soltu.DM.03G016070/Soltu.DM.03G018610/Soltu.DM.03G019220/Soltu.DM.03G037430/Soltu.DM.04G001100/Soltu.DM.04G007120/Soltu.DM.05G004730/Soltu.DM.05G022080/Soltu.DM.06G003170/Soltu.DM.06G011750/Soltu.DM.06G015070/Soltu.DM.06G030930/Soltu.DM.06G034620/Soltu.DM.06G034630/Soltu.DM.07G025810/Soltu.DM.09G000480/…	27
AA_CA_Downregulated	GO:0010345	suberin biosynthetic process	15/1899	54/25951	0.277778	3.796	5.77917	4.92573e-06	0.000362041	0.000316284	Soltu.DM.01G044620/Soltu.DM.01G044650/Soltu.DM.01G044660/Soltu.DM.02G001580/Soltu.DM.03G000410/Soltu.DM.03G020160/Soltu.DM.03G024040/Soltu.DM.04G007120/Soltu.DM.04G007640/Soltu.DM.06G029820/Soltu.DM.06G032110/Soltu.DM.09G025530/Soltu.DM.11G003540/Soltu.DM.11G021590/Soltu.DM.11G021610	15
AA_CA_Downregulated	GO:0009809	lignin biosynthetic process	31/1899	182/25951	0.17033	2.32766	5.05044	8.73258e-06	0.000592472	0.000517591	Soltu.DM.01G027430/Soltu.DM.01G034740/Soltu.DM.01G046930/Soltu.DM.01G047320/Soltu.DM.02G019020/Soltu.DM.02G024380/Soltu.DM.02G024980/Soltu.DM.02G024990/Soltu.DM.02G028520/Soltu.DM.02G028530/Soltu.DM.02G028540/Soltu.DM.02G028550/Soltu.DM.03G002490/Soltu.DM.03G018030/Soltu.DM.03G031830/Soltu.DM.04G022570/Soltu.DM.04G022680/Soltu.DM.04G022820/Soltu.DM.05G022340/Soltu.DM.06G010770/Soltu.DM.06G030070/…	31
AA_CA_Downregulated	GO:0009833	plant-type primary cell wall biogenesis	11/1899	32/25951	0.34375	4.69755	5.88079	9.56254e-06	0.00060244	0.000526299	Soltu.DM.01G027430/Soltu.DM.02G015410/Soltu.DM.03G020780/Soltu.DM.04G022240/Soltu.DM.04G027320/Soltu.DM.08G003680/Soltu.DM.08G011720/Soltu.DM.09G022110/Soltu.DM.09G023860/Soltu.DM.12G004580/Soltu.DM.12G007610	11
AA_CA_Downregulated	GO:0043447	alkane biosynthetic process	7/1899	14/25951	0.5	6.83281	6.13391	2.40934e-05	0.0013587	0.00118698	Soltu.DM.01G029600/Soltu.DM.01G029620/Soltu.DM.03G032020/Soltu.DM.06G033760/Soltu.DM.08G015670/Soltu.DM.12G000330/Soltu.DM.12G027960	7
AA_CA_Downregulated	GO:0009611	response to wounding	61/1899	485/25951	0.125773	1.71877	4.48988	2.46477e-05	0.0013587	0.00118698	Soltu.DM.01G000760/Soltu.DM.01G002150/Soltu.DM.01G038890/Soltu.DM.01G038930/Soltu.DM.01G044620/Soltu.DM.01G044650/Soltu.DM.01G044660/Soltu.DM.01G048790/Soltu.DM.02G007460/Soltu.DM.02G023240/Soltu.DM.03G000410/Soltu.DM.03G001460/Soltu.DM.03G002240/Soltu.DM.03G011480/Soltu.DM.03G016880/Soltu.DM.03G018610/Soltu.DM.03G024040/Soltu.DM.03G036980/Soltu.DM.04G029170/Soltu.DM.05G004700/Soltu.DM.05G007540/…	61
AA_CA_Downregulated	GO:0010119	regulation of stomatal movement	23/1899	124/25951	0.185484	2.53475	4.81357	3.05937e-05	0.00158727	0.00138666	Soltu.DM.01G041210/Soltu.DM.01G051950/Soltu.DM.02G014810/Soltu.DM.02G032930/Soltu.DM.03G026020/Soltu.DM.04G001100/Soltu.DM.04G003420/Soltu.DM.05G008150/Soltu.DM.05G008330/Soltu.DM.05G026370/Soltu.DM.06G013790/Soltu.DM.06G023780/Soltu.DM.06G026840/Soltu.DM.07G019870/Soltu.DM.07G024910/Soltu.DM.08G028240/Soltu.DM.09G031210/Soltu.DM.10G015780/Soltu.DM.10G018120/Soltu.DM.10G025490/Soltu.DM.11G004050/…	23
AA_CA_Downregulated	GO:0043693	monoterpene biosynthetic process	8/1899	21/25951	0.380952	5.20595	5.41786	6.94084e-05	0.00340101	0.00297117	Soltu.DM.01G045110/Soltu.DM.01G045170/Soltu.DM.01G045180/Soltu.DM.02G025560/Soltu.DM.03G025770/Soltu.DM.10G000480/Soltu.DM.10G000500/Soltu.DM.10G000510	8
AA_CA_Downregulated	GO:2000022	regulation of jasmonic acid mediated signaling pathway	13/1899	53/25951	0.245283	3.35194	4.81601	8.71316e-05	0.00404474	0.00353354	Soltu.DM.01G000760/Soltu.DM.02G004120/Soltu.DM.02G012330/Soltu.DM.02G024260/Soltu.DM.03G003770/Soltu.DM.03G013350/Soltu.DM.03G036980/Soltu.DM.06G011950/Soltu.DM.07G012950/Soltu.DM.07G014680/Soltu.DM.08G004690/Soltu.DM.09G011140/Soltu.DM.12G008980	13
AA_CA_Downregulated	GO:0030244	cellulose biosynthetic process	13/1899	54/25951	0.240741	3.28987	4.73302	0.000107136	0.00472471	0.00412757	Soltu.DM.01G027430/Soltu.DM.01G041390/Soltu.DM.02G015410/Soltu.DM.03G020780/Soltu.DM.04G022240/Soltu.DM.04G027320/Soltu.DM.05G009320/Soltu.DM.08G003680/Soltu.DM.08G011720/Soltu.DM.09G022110/Soltu.DM.09G023860/Soltu.DM.09G031790/Soltu.DM.12G007610	13
AA_CA_Downregulated	GO:0002215	defense response to nematode	9/1899	28/25951	0.321429	4.39252	5.04678	0.000113531	0.0047683	0.00416565	Soltu.DM.01G001840/Soltu.DM.01G001850/Soltu.DM.01G005180/Soltu.DM.01G005210/Soltu.DM.01G005240/Soltu.DM.01G005260/Soltu.DM.02G033060/Soltu.DM.S002200/Soltu.DM.S002220	9
AA_CA_Downregulated	GO:0009805	coumarin biosynthetic process	10/1899	35/25951	0.285714	3.90446	4.83138	0.000144513	0.00579367	0.00506142	Soltu.DM.01G047320/Soltu.DM.02G028520/Soltu.DM.02G028530/Soltu.DM.02G028540/Soltu.DM.02G028550/Soltu.DM.10G014940/Soltu.DM.10G029990/Soltu.DM.10G030030/Soltu.DM.11G025090/Soltu.DM.12G000080	10
AA_CA_Downregulated	GO:0002239	response to oomycetes	15/1899	72/25951	0.208333	2.847	4.40977	0.000188405	0.00692387	0.00604878	Soltu.DM.01G006610/Soltu.DM.01G006640/Soltu.DM.01G006670/Soltu.DM.01G006700/Soltu.DM.01G006740/Soltu.DM.01G006760/Soltu.DM.03G021450/Soltu.DM.04G037430/Soltu.DM.04G037440/Soltu.DM.05G001930/Soltu.DM.05G026220/Soltu.DM.07G001090/Soltu.DM.11G004520/Soltu.DM.12G022930/Soltu.DM.12G028020	15
AA_CA_Downregulated	GO:0051603	proteolysis involved in protein catabolic process	15/1899	72/25951	0.208333	2.847	4.40977	0.000188405	0.00692387	0.00604878	Soltu.DM.01G049930/Soltu.DM.02G015870/Soltu.DM.02G015910/Soltu.DM.02G016210/Soltu.DM.02G016230/Soltu.DM.02G016310/Soltu.DM.02G016320/Soltu.DM.02G016330/Soltu.DM.03G001820/Soltu.DM.04G010760/Soltu.DM.04G037940/Soltu.DM.06G029280/Soltu.DM.12G004670/Soltu.DM.12G005880/Soltu.DM.12G005890	15
AA_CA_Downregulated	GO:0052324	plant-type cell wall cellulose biosynthetic process	7/1899	19/25951	0.368421	5.0347	4.9434	0.000255249	0.00892155	0.00779398	Soltu.DM.01G027070/Soltu.DM.02G009140/Soltu.DM.02G030660/Soltu.DM.03G006820/Soltu.DM.03G029020/Soltu.DM.03G029030/Soltu.DM.11G015280	7
AA_CA_Downregulated	GO:0060866	leaf abscission	6/1899	14/25951	0.428571	5.85669	5.1074	0.000273749	0.00892155	0.00779398	Soltu.DM.02G004120/Soltu.DM.02G010230/Soltu.DM.02G010240/Soltu.DM.02G012420/Soltu.DM.03G002330/Soltu.DM.06G026400	6
AA_CA_Downregulated	GO:0010215	cellulose microfibril organization	8/1899	25/25951	0.32	4.373	4.74104	0.000283224	0.00892155	0.00779398	Soltu.DM.02G009140/Soltu.DM.02G030660/Soltu.DM.03G006820/Soltu.DM.03G029020/Soltu.DM.03G029030/Soltu.DM.04G022240/Soltu.DM.04G033360/Soltu.DM.11G015280	8
AA_CA_Downregulated	GO:0072657	protein localization to membrane	8/1899	25/25951	0.32	4.373	4.74104	0.000283224	0.00892155	0.00779398	Soltu.DM.04G008970/Soltu.DM.05G013850/Soltu.DM.06G020520/Soltu.DM.07G000650/Soltu.DM.07G002370/Soltu.DM.07G002400/Soltu.DM.07G022350/Soltu.DM.12G027770	8
AA_CA_Downregulated	GO:0010187	negative regulation of seed germination	14/1899	67/25951	0.208955	2.8555	4.27306	0.000295454	0.00898588	0.00785018	Soltu.DM.02G002060/Soltu.DM.02G016720/Soltu.DM.02G016740/Soltu.DM.02G016750/Soltu.DM.02G016770/Soltu.DM.02G016780/Soltu.DM.03G023300/Soltu.DM.03G029660/Soltu.DM.03G031940/Soltu.DM.04G033440/Soltu.DM.06G013540/Soltu.DM.06G031410/Soltu.DM.11G002330/Soltu.DM.11G020400	14
AA_CA_Downregulated	GO:0009086	methionine biosynthetic process	5/1899	10/25951	0.5	6.83281	5.1837	0.000384919	0.0113166	0.00988634	Soltu.DM.02G009550/Soltu.DM.05G026420/Soltu.DM.09G020130/Soltu.DM.10G025840/Soltu.DM.11G003760	5
AA_CA_Downregulated	GO:0080051	cutin transport	6/1899	15/25951	0.4	5.46625	4.86175	0.000428038	0.0121784	0.0106392	Soltu.DM.01G044620/Soltu.DM.01G044650/Soltu.DM.01G044660/Soltu.DM.03G024040/Soltu.DM.06G019720/Soltu.DM.11G003540	6
AA_CA_Downregulated	GO:0042545	cell wall modification	16/1899	86/25951	0.186047	2.54244	4.02584	0.000455637	0.0125585	0.0109713	Soltu.DM.01G025220/Soltu.DM.01G031690/Soltu.DM.03G037420/Soltu.DM.03G037430/Soltu.DM.05G005280/Soltu.DM.05G016350/Soltu.DM.05G019240/Soltu.DM.06G000430/Soltu.DM.06G012610/Soltu.DM.06G013790/Soltu.DM.07G006430/Soltu.DM.07G014040/Soltu.DM.07G025620/Soltu.DM.07G025630/Soltu.DM.09G023650/Soltu.DM.09G023660	16
AA_CA_Downregulated	GO:0005975	carbohydrate metabolic process	46/1899	379/25951	0.121372	1.65862	3.62936	0.000514093	0.0131284	0.0114691	Soltu.DM.01G005180/Soltu.DM.01G005210/Soltu.DM.01G005240/Soltu.DM.01G005250/Soltu.DM.01G005260/Soltu.DM.01G026510/Soltu.DM.01G034040/Soltu.DM.01G038130/Soltu.DM.01G038150/Soltu.DM.01G044180/Soltu.DM.01G049350/Soltu.DM.02G009480/Soltu.DM.02G010200/Soltu.DM.02G013490/Soltu.DM.02G024530/Soltu.DM.02G031050/Soltu.DM.02G033060/Soltu.DM.03G019300/Soltu.DM.03G024000/Soltu.DM.03G029490/Soltu.DM.03G030570/…	46
AA_CA_Downregulated	GO:0009773	photosynthetic electron transport in photosystem I	7/1899	21/25951	0.333333	4.5552	4.57961	0.00051725	0.0131284	0.0114691	Soltu.DM.05G013680/Soltu.DM.07G027980/Soltu.DM.08G005050/Soltu.DM.08G030270/Soltu.DM.09G001070/Soltu.DM.09G027250/Soltu.DM.12G007300	7
AA_CA_Downregulated	GO:0006633	fatty acid biosynthetic process	16/1899	87/25951	0.183908	2.51322	3.97254	0.000520966	0.0131284	0.0114691	Soltu.DM.01G022640/Soltu.DM.01G034860/Soltu.DM.02G007010/Soltu.DM.02G025730/Soltu.DM.02G026790/Soltu.DM.03G000410/Soltu.DM.03G036920/Soltu.DM.05G000010/Soltu.DM.06G003120/Soltu.DM.06G015720/Soltu.DM.06G025560/Soltu.DM.08G015830/Soltu.DM.09G025530/Soltu.DM.10G005260/Soltu.DM.11G026410/Soltu.DM.11G026450	16
AA_CA_Downregulated	GO:0000727	double-strand break repair via break-induced replication	5/1899	11/25951	0.454545	6.21164	4.85782	0.000663157	0.0153922	0.0134468	Soltu.DM.01G024810/Soltu.DM.01G049950/Soltu.DM.02G013800/Soltu.DM.05G024940/Soltu.DM.09G017270	5
AA_CA_Downregulated	GO:0002240	response to molecule of oomycetes origin	5/1899	11/25951	0.454545	6.21164	4.85782	0.000663157	0.0153922	0.0134468	Soltu.DM.03G000250/Soltu.DM.06G015070/Soltu.DM.06G034620/Soltu.DM.06G034630/Soltu.DM.09G020010	5
AA_CA_Downregulated	GO:0140426	pathogen-associated molecular pattern receptor signaling pathway	5/1899	11/25951	0.454545	6.21164	4.85782	0.000663157	0.0153922	0.0134468	Soltu.DM.03G000250/Soltu.DM.06G015070/Soltu.DM.06G034620/Soltu.DM.06G034630/Soltu.DM.09G020010	5
AA_CA_Downregulated	GO:0045490	pectin catabolic process	18/1899	107/25951	0.168224	2.29889	3.78303	0.000735345	0.0166301	0.0145283	Soltu.DM.01G025220/Soltu.DM.01G031690/Soltu.DM.02G033640/Soltu.DM.03G037420/Soltu.DM.03G037430/Soltu.DM.05G016350/Soltu.DM.05G019240/Soltu.DM.06G000430/Soltu.DM.06G012610/Soltu.DM.06G013790/Soltu.DM.07G006430/Soltu.DM.07G014040/Soltu.DM.07G025620/Soltu.DM.07G025630/Soltu.DM.09G018370/Soltu.DM.09G023650/Soltu.DM.09G023660/Soltu.DM.09G028450	18
AA_CA_Downregulated	GO:0016126	sterol biosynthetic process	11/1899	50/25951	0.22	3.00643	3.99032	0.000815452	0.0179807	0.0157082	Soltu.DM.01G027110/Soltu.DM.01G029600/Soltu.DM.01G029620/Soltu.DM.01G051390/Soltu.DM.02G007460/Soltu.DM.03G032020/Soltu.DM.04G038040/Soltu.DM.08G015670/Soltu.DM.10G017720/Soltu.DM.12G000330/Soltu.DM.12G027960	11
AA_CA_Downregulated	GO:0060548	obsolete negative regulation of cell death	6/1899	17/25951	0.352941	4.82316	4.43065	0.000931866	0.0200465	0.0175129	Soltu.DM.06G024730/Soltu.DM.06G033190/Soltu.DM.07G001670/Soltu.DM.07G001680/Soltu.DM.07G001690/Soltu.DM.07G001700	6
AA_CA_Downregulated	GO:0080187	floral organ senescence	7/1899	23/25951	0.304348	4.1591	4.25891	0.000957952	0.020117	0.0175745	Soltu.DM.02G016330/Soltu.DM.02G018270/Soltu.DM.03G013350/Soltu.DM.06G001380/Soltu.DM.06G011950/Soltu.DM.09G011140/Soltu.DM.09G021350	7
AA_CA_Downregulated	GO:0006508	proteolysis	27/1899	196/25951	0.137755	1.88251	3.48475	0.00111777	0.0229273	0.0200296	Soltu.DM.01G026770/Soltu.DM.01G026810/Soltu.DM.01G026840/Soltu.DM.01G026860/Soltu.DM.01G026870/Soltu.DM.01G044420/Soltu.DM.02G015910/Soltu.DM.02G016210/Soltu.DM.02G016230/Soltu.DM.02G016310/Soltu.DM.02G016320/Soltu.DM.02G020420/Soltu.DM.02G026880/Soltu.DM.03G000360/Soltu.DM.03G001820/Soltu.DM.03G021570/Soltu.DM.04G033490/Soltu.DM.04G037940/Soltu.DM.06G001080/Soltu.DM.09G025140/Soltu.DM.09G025590/…	27
AA_CA_Downregulated	GO:0006270	DNA replication initiation	6/1899	18/25951	0.333333	4.5552	4.23965	0.00131177	0.0257107	0.0224612	Soltu.DM.01G024810/Soltu.DM.01G033750/Soltu.DM.01G051100/Soltu.DM.02G013800/Soltu.DM.06G032160/Soltu.DM.09G017270	6
AA_CA_Downregulated	GO:0080142	regulation of salicylic acid biosynthetic process	6/1899	18/25951	0.333333	4.5552	4.23965	0.00131177	0.0257107	0.0224612	Soltu.DM.02G004120/Soltu.DM.02G018530/Soltu.DM.03G027870/Soltu.DM.03G027890/Soltu.DM.07G002160/Soltu.DM.10G005230	6
AA_CA_Downregulated	GO:0006817	phosphate ion transport	6/1899	19/25951	0.315789	4.31546	4.06217	0.0017994	0.0345015	0.0301409	Soltu.DM.02G017630/Soltu.DM.02G031490/Soltu.DM.02G031500/Soltu.DM.04G037950/Soltu.DM.05G000050/Soltu.DM.05G002250	6
AA_CA_Downregulated	GO:0006869	lipid transport	16/1899	98/25951	0.163265	2.23112	3.43094	0.00195031	0.036162	0.0315915	Soltu.DM.03G000250/Soltu.DM.05G011870/Soltu.DM.06G015070/Soltu.DM.06G025000/Soltu.DM.06G034620/Soltu.DM.06G034630/Soltu.DM.08G016100/Soltu.DM.08G016140/Soltu.DM.08G016180/Soltu.DM.09G010750/Soltu.DM.09G020010/Soltu.DM.10G018790/Soltu.DM.10G018810/Soltu.DM.10G018820/Soltu.DM.10G018830/Soltu.DM.10G018840	16
AA_CA_Downregulated	GO:0010942	obsolete positive regulation of cell death	7/1899	26/25951	0.269231	3.6792	3.84051	0.00211752	0.036162	0.0315915	Soltu.DM.01G001880/Soltu.DM.02G004120/Soltu.DM.03G025180/Soltu.DM.06G026400/Soltu.DM.06G026940/Soltu.DM.10G017360/Soltu.DM.12G022060	7
AA_CA_Downregulated	GO:0016114	terpenoid biosynthetic process	10/1899	48/25951	0.208333	2.847	3.59889	0.00215353	0.036162	0.0315915	Soltu.DM.01G045110/Soltu.DM.01G045170/Soltu.DM.01G045180/Soltu.DM.03G025770/Soltu.DM.06G016430/Soltu.DM.06G016980/Soltu.DM.10G000480/Soltu.DM.10G000500/Soltu.DM.10G000510/Soltu.DM.12G021720	10
AA_CA_Downregulated	GO:0009617	response to bacterium	24/1899	175/25951	0.137143	1.87414	3.26023	0.00217025	0.036162	0.0315915	Soltu.DM.01G002150/Soltu.DM.01G031690/Soltu.DM.01G034300/Soltu.DM.02G004120/Soltu.DM.03G002240/Soltu.DM.03G013350/Soltu.DM.03G021450/Soltu.DM.03G027110/Soltu.DM.05G000470/Soltu.DM.05G019240/Soltu.DM.06G005160/Soltu.DM.06G011950/Soltu.DM.07G025620/Soltu.DM.07G025630/Soltu.DM.08G004690/Soltu.DM.09G011140/Soltu.DM.10G013320/Soltu.DM.10G014400/Soltu.DM.10G014420/Soltu.DM.10G020640/Soltu.DM.10G024740/…	24
AA_CA_Downregulated	GO:0006629	lipid metabolic process	21/1899	146/25951	0.143836	1.9656	3.28759	0.00222219	0.036162	0.0315915	Soltu.DM.01G036040/Soltu.DM.01G050850/Soltu.DM.02G002060/Soltu.DM.02G010230/Soltu.DM.02G010240/Soltu.DM.02G012420/Soltu.DM.02G016720/Soltu.DM.02G016740/Soltu.DM.02G016750/Soltu.DM.02G016770/Soltu.DM.02G016780/Soltu.DM.02G020420/Soltu.DM.02G029230/Soltu.DM.03G000360/Soltu.DM.04G033550/Soltu.DM.04G034060/Soltu.DM.04G034090/Soltu.DM.06G026400/Soltu.DM.07G026830/Soltu.DM.09G025140/Soltu.DM.10G017180	21
AA_CA_Downregulated	GO:0010214	seed coat development	13/1899	73/25951	0.178082	2.4336	3.44652	0.00227604	0.036162	0.0315915	Soltu.DM.01G033740/Soltu.DM.01G041210/Soltu.DM.02G027920/Soltu.DM.03G028860/Soltu.DM.08G004870/Soltu.DM.08G026400/Soltu.DM.08G026420/Soltu.DM.08G026430/Soltu.DM.08G026580/Soltu.DM.08G026780/Soltu.DM.10G023760/Soltu.DM.11G017090/Soltu.DM.12G007610	13
AA_CA_Downregulated	GO:0030308	negative regulation of cell growth	5/1899	14/25951	0.357143	4.88058	4.0809	0.00238664	0.036162	0.0315915	Soltu.DM.02G030700/Soltu.DM.02G030720/Soltu.DM.03G002330/Soltu.DM.04G030250/Soltu.DM.05G021250	5
AA_CA_Downregulated	GO:0035304	regulation of protein dephosphorylation	5/1899	14/25951	0.357143	4.88058	4.0809	0.00238664	0.036162	0.0315915	Soltu.DM.01G000520/Soltu.DM.02G008740/Soltu.DM.02G029790/Soltu.DM.06G031070/Soltu.DM.09G007260	5
AA_CA_Downregulated	GO:0010222	stem vascular tissue pattern formation	6/1899	20/25951	0.3	4.09968	3.89653	0.00241287	0.036162	0.0315915	Soltu.DM.01G044620/Soltu.DM.01G044650/Soltu.DM.01G044660/Soltu.DM.03G024040/Soltu.DM.04G024120/Soltu.DM.11G003540	6
AA_CA_Downregulated	GO:0046340	diacylglycerol catabolic process	6/1899	20/25951	0.3	4.09968	3.89653	0.00241287	0.036162	0.0315915	Soltu.DM.02G002060/Soltu.DM.02G016720/Soltu.DM.02G016740/Soltu.DM.02G016750/Soltu.DM.02G016770/Soltu.DM.02G016780	6
AA_CA_Downregulated	GO:0052651	monoacylglycerol catabolic process	6/1899	20/25951	0.3	4.09968	3.89653	0.00241287	0.036162	0.0315915	Soltu.DM.02G002060/Soltu.DM.02G016720/Soltu.DM.02G016740/Soltu.DM.02G016750/Soltu.DM.02G016770/Soltu.DM.02G016780	6
AA_CA_Downregulated	GO:0010183	pollen tube guidance	15/1899	91/25951	0.164835	2.25257	3.3633	0.00241543	0.036162	0.0315915	Soltu.DM.03G001420/Soltu.DM.03G001440/Soltu.DM.04G024250/Soltu.DM.04G029330/Soltu.DM.04G029340/Soltu.DM.04G029370/Soltu.DM.04G029380/Soltu.DM.04G029540/Soltu.DM.05G000650/Soltu.DM.05G008560/Soltu.DM.06G003410/Soltu.DM.06G005160/Soltu.DM.09G022100/Soltu.DM.12G011670/Soltu.DM.12G024030	15
AA_CA_Downregulated	GO:0010218	response to far red light	12/1899	65/25951	0.184615	2.52288	3.45419	0.002419	0.036162	0.0315915	Soltu.DM.03G021500/Soltu.DM.03G029660/Soltu.DM.04G029750/Soltu.DM.07G015870/Soltu.DM.07G022000/Soltu.DM.07G022400/Soltu.DM.09G030000/Soltu.DM.10G000040/Soltu.DM.11G002330/Soltu.DM.12G002500/Soltu.DM.12G007510/Soltu.DM.12G023640	12
AA_CA_Downregulated	GO:0045454	cell redox homeostasis	11/1899	57/25951	0.192982	2.63722	3.47697	0.00251444	0.0369622	0.0322906	Soltu.DM.02G028410/Soltu.DM.04G035950/Soltu.DM.04G037090/Soltu.DM.05G006540/Soltu.DM.05G006570/Soltu.DM.05G026990/Soltu.DM.06G002240/Soltu.DM.07G024880/Soltu.DM.09G014300/Soltu.DM.10G002310/Soltu.DM.12G004810	11
AA_CA_Downregulated	GO:0046777	protein autophosphorylation	39/1899	337/25951	0.115727	1.58148	3.01903	0.00308676	0.0446315	0.0389906	Soltu.DM.01G003510/Soltu.DM.01G035110/Soltu.DM.01G041480/Soltu.DM.01G041520/Soltu.DM.01G051950/Soltu.DM.02G014900/Soltu.DM.02G015020/Soltu.DM.02G020560/Soltu.DM.02G030700/Soltu.DM.02G030720/Soltu.DM.03G001440/Soltu.DM.03G003710/Soltu.DM.03G025610/Soltu.DM.04G006600/Soltu.DM.04G029750/Soltu.DM.04G031690/Soltu.DM.04G034320/Soltu.DM.05G003290/Soltu.DM.05G006290/Soltu.DM.05G009380/Soltu.DM.05G009410/…	39
AA_CA_Downregulated	GO:0009644	response to high light intensity	13/1899	76/25951	0.171053	2.33754	3.28117	0.00328665	0.0463868	0.0405241	Soltu.DM.03G030020/Soltu.DM.04G029750/Soltu.DM.05G026750/Soltu.DM.05G026770/Soltu.DM.06G025820/Soltu.DM.07G015870/Soltu.DM.07G024910/Soltu.DM.09G027250/Soltu.DM.10G001380/Soltu.DM.12G006170/Soltu.DM.12G023640/Soltu.DM.12G028930/Soltu.DM.12G029100	13
AA_CA_Downregulated	GO:0006979	response to oxidative stress	53/1899	494/25951	0.107287	1.46615	2.93927	0.00336152	0.0463868	0.0405241	Soltu.DM.01G000790/Soltu.DM.01G001840/Soltu.DM.01G001850/Soltu.DM.01G005910/Soltu.DM.01G025080/Soltu.DM.01G044300/Soltu.DM.02G019020/Soltu.DM.02G023240/Soltu.DM.02G023580/Soltu.DM.02G024820/Soltu.DM.02G025700/Soltu.DM.02G027850/Soltu.DM.02G032570/Soltu.DM.02G033230/Soltu.DM.03G002490/Soltu.DM.03G005520/Soltu.DM.03G011480/Soltu.DM.03G018030/Soltu.DM.03G020450/Soltu.DM.03G025110/Soltu.DM.04G003290/…	53
AA_CA_Downregulated	GO:0010417	glucuronoxylan biosynthetic process	5/1899	15/25951	0.333333	4.5552	3.87003	0.00336594	0.0463868	0.0405241	Soltu.DM.04G034810/Soltu.DM.07G025450/Soltu.DM.09G006300/Soltu.DM.10G001690/Soltu.DM.11G008240	5
AA_CA_Downregulated	GO:0070417	cellular response to cold	9/1899	43/25951	0.209302	2.86024	3.43039	0.00342389	0.0464595	0.0405876	Soltu.DM.01G042870/Soltu.DM.02G014230/Soltu.DM.05G018710/Soltu.DM.05G019700/Soltu.DM.07G017820/Soltu.DM.08G013290/Soltu.DM.10G005260/Soltu.DM.10G005810/Soltu.DM.10G005820	9
AA_CA_Downregulated	GO:0050829	defense response to Gram-negative bacterium	12/1899	68/25951	0.176471	2.41158	3.27497	0.00357163	0.0477299	0.0416975	Soltu.DM.01G031690/Soltu.DM.02G004120/Soltu.DM.02G010230/Soltu.DM.02G010240/Soltu.DM.02G012420/Soltu.DM.03G002330/Soltu.DM.03G037430/Soltu.DM.06G026400/Soltu.DM.07G001390/Soltu.DM.07G006430/Soltu.DM.09G029240/Soltu.DM.12G002640	12
AA_upregulated	GO:0010342	endosperm cellularization	6/1086	13/25951	0.461538	11.0289	7.55868	7.05691e-06	0.00569492	0.00551924	Soltu.DM.01G036010/Soltu.DM.10G009550/Soltu.DM.10G009560/Soltu.DM.10G009590/Soltu.DM.10G009600/Soltu.DM.10G009610	6
AA_upregulated	GO:0007349	cellularization	5/1086	12/25951	0.416667	9.95665	6.48558	7.87357e-05	0.0317699	0.0307898	Soltu.DM.10G009550/Soltu.DM.10G009560/Soltu.DM.10G009590/Soltu.DM.10G009600/Soltu.DM.10G009610	5
AA_upregulated	GO:0010245	radial microtubular system formation	5/1086	14/25951	0.357143	8.53427	5.89297	0.000185548	0.0499124	0.0483727	Soltu.DM.10G009550/Soltu.DM.10G009560/Soltu.DM.10G009590/Soltu.DM.10G009600/Soltu.DM.10G009610	5
AA_downregulated	GO:0009638	phototropism	10/883	32/25951	0.3125	9.18424	8.69428	6.45836e-08	4.45627e-05	4.10616e-05	Soltu.DM.01G037020/Soltu.DM.03G030260/Soltu.DM.05G005590/Soltu.DM.06G026000/Soltu.DM.07G006060/Soltu.DM.10G000870/Soltu.DM.10G026000/Soltu.DM.11G006100/Soltu.DM.11G026060/Soltu.DM.12G007030	10
AA_downregulated	GO:0010207	photosystem II assembly	8/883	34/25951	0.235294	6.9152	6.47747	1.43892e-05	0.00302914	0.00279115	Soltu.DM.01G000880/Soltu.DM.01G010330/Soltu.DM.01G037150/Soltu.DM.02G032830/Soltu.DM.04G027690/Soltu.DM.07G019050/Soltu.DM.07G019540/Soltu.DM.08G006490	8
AA_downregulated	GO:0009643	photosynthetic acclimation	5/883	11/25951	0.454545	13.3589	7.6945	1.75602e-05	0.00302914	0.00279115	Soltu.DM.01G037100/Soltu.DM.10G011440/Soltu.DM.10G018880/Soltu.DM.11G016610/Soltu.DM.11G016620	5
AA_downregulated	GO:0010206	photosystem II repair	5/883	11/25951	0.454545	13.3589	7.6945	1.75602e-05	0.00302914	0.00279115	Soltu.DM.01G000880/Soltu.DM.01G038200/Soltu.DM.02G032920/Soltu.DM.04G036440/Soltu.DM.07G019540	5
AA_downregulated	GO:0019253	reductive pentose-phosphate cycle	6/883	20/25951	0.3	8.81687	6.56338	3.9267e-05	0.00541885	0.00499311	Soltu.DM.03G029950/Soltu.DM.04G005250/Soltu.DM.05G022620/Soltu.DM.07G028590/Soltu.DM.10G007540/Soltu.DM.12G004790	6
AA_downregulated	GO:0045492	xylan biosynthetic process	8/883	42/25951	0.190476	5.59802	5.59705	7.35287e-05	0.0084558	0.00779146	Soltu.DM.02G008070/Soltu.DM.02G028360/Soltu.DM.04G033770/Soltu.DM.05G022580/Soltu.DM.06G024660/Soltu.DM.10G019330/Soltu.DM.11G013310/Soltu.DM.11G023870	8
AA_downregulated	GO:0009416	response to light stimulus	25/883	324/25951	0.0771605	2.26771	4.30957	0.000134705	0.013278	0.0122348	Soltu.DM.01G000880/Soltu.DM.01G031430/Soltu.DM.01G041410/Soltu.DM.01G051900/Soltu.DM.02G003240/Soltu.DM.03G014310/Soltu.DM.03G034470/Soltu.DM.03G037640/Soltu.DM.04G006850/Soltu.DM.04G026880/Soltu.DM.05G003200/Soltu.DM.06G003070/Soltu.DM.06G024310/Soltu.DM.06G025680/Soltu.DM.07G022710/Soltu.DM.08G026300/Soltu.DM.09G028880/Soltu.DM.10G003340/Soltu.DM.10G011440/Soltu.DM.10G018880/Soltu.DM.10G020280/…	25
AA_downregulated	GO:0009809	lignin biosynthetic process	17/883	182/25951	0.0934066	2.74518	4.43421	0.000170251	0.0139204	0.0128267	Soltu.DM.02G003420/Soltu.DM.02G019030/Soltu.DM.02G024590/Soltu.DM.02G024600/Soltu.DM.02G024610/Soltu.DM.02G024620/Soltu.DM.03G011770/Soltu.DM.04G022590/Soltu.DM.06G021300/Soltu.DM.06G032060/Soltu.DM.09G000860/Soltu.DM.09G001900/Soltu.DM.10G003870/Soltu.DM.11G002060/Soltu.DM.11G002270/Soltu.DM.12G011240/Soltu.DM.12G013090	17
AA_downregulated	GO:0048829	root cap development	7/883	36/25951	0.194444	5.71464	5.31268	0.00018157	0.0139204	0.0128267	Soltu.DM.01G016220/Soltu.DM.01G016260/Soltu.DM.01G016270/Soltu.DM.01G016450/Soltu.DM.01G016470/Soltu.DM.09G005830/Soltu.DM.10G019810	7
AA_downregulated	GO:0010109	regulation of photosynthesis	4/883	10/25951	0.4	11.7558	6.38469	0.000237248	0.0163701	0.015084	Soltu.DM.01G033190/Soltu.DM.08G019030/Soltu.DM.11G016610/Soltu.DM.11G016620	4
AA_downregulated	GO:0006542	glutamine biosynthetic process	5/883	19/25951	0.263158	7.7341	5.51096	0.000352203	0.0208601	0.0192212	Soltu.DM.01G016220/Soltu.DM.01G016260/Soltu.DM.01G016270/Soltu.DM.01G016450/Soltu.DM.01G016470	5
AA_downregulated	GO:0070646	protein modification by small protein removal	4/883	11/25951	0.363636	10.6871	6.03108	0.000362784	0.0208601	0.0192212	Soltu.DM.02G021860/Soltu.DM.02G021880/Soltu.DM.03G031260/Soltu.DM.04G034980	4
AA_downregulated	GO:0009750	response to fructose	7/883	41/25951	0.170732	5.01773	4.83202	0.000421886	0.0223924	0.0206331	Soltu.DM.02G017330/Soltu.DM.02G030450/Soltu.DM.03G030180/Soltu.DM.04G027060/Soltu.DM.04G027720/Soltu.DM.06G003070/Soltu.DM.12G007670	7
AA_downregulated	GO:0009567	double fertilization forming a zygote and endosperm	7/883	43/25951	0.162791	4.78435	4.6612	0.000570093	0.0267946	0.0246894	Soltu.DM.01G031430/Soltu.DM.01G037160/Soltu.DM.02G015290/Soltu.DM.04G029290/Soltu.DM.05G004390/Soltu.DM.06G025680/Soltu.DM.12G002760	7
AA_downregulated	GO:0006006	glucose metabolic process	5/883	21/25951	0.238095	6.99752	5.16023	0.000582491	0.0267946	0.0246894	Soltu.DM.02G031920/Soltu.DM.04G005250/Soltu.DM.05G012290/Soltu.DM.07G015360/Soltu.DM.12G004790	5
AA_downregulated	GO:0009834	plant-type secondary cell wall biogenesis	10/883	86/25951	0.116279	3.41739	4.21434	0.000676587	0.0274615	0.0253039	Soltu.DM.02G003240/Soltu.DM.02G008070/Soltu.DM.02G028360/Soltu.DM.04G033770/Soltu.DM.06G010280/Soltu.DM.06G024660/Soltu.DM.06G032060/Soltu.DM.11G013310/Soltu.DM.11G022620/Soltu.DM.11G023870	10
AA_downregulated	GO:0015979	photosynthesis	10/883	86/25951	0.116279	3.41739	4.21434	0.000676587	0.0274615	0.0253039	Soltu.DM.01G000880/Soltu.DM.01G027160/Soltu.DM.02G023800/Soltu.DM.04G009830/Soltu.DM.04G027060/Soltu.DM.05G016340/Soltu.DM.06G019970/Soltu.DM.08G026710/Soltu.DM.10G030180/Soltu.DM.12G007670	10
CA_downregulated	GO:0009611	response to wounding	40/790	485/25951	0.0824742	2.70923	6.733	1.44534e-08	9.58263e-06	8.83942e-06	Soltu.DM.01G002160/Soltu.DM.01G032400/Soltu.DM.01G038840/Soltu.DM.01G050280/Soltu.DM.02G019470/Soltu.DM.03G005670/Soltu.DM.03G018550/Soltu.DM.03G032090/Soltu.DM.03G032210/Soltu.DM.04G035750/Soltu.DM.05G011130/Soltu.DM.05G019730/Soltu.DM.05G021330/Soltu.DM.05G021350/Soltu.DM.05G021360/Soltu.DM.05G026870/Soltu.DM.06G019740/Soltu.DM.06G024860/Soltu.DM.06G025400/Soltu.DM.06G032850/Soltu.DM.07G003530/…	40
CA_downregulated	GO:0080167	response to karrikin	24/790	237/25951	0.101266	3.32652	6.3755	2.99422e-07	9.92583e-05	9.15601e-05	Soltu.DM.01G035910/Soltu.DM.01G043860/Soltu.DM.01G050280/Soltu.DM.02G031730/Soltu.DM.03G020490/Soltu.DM.04G031480/Soltu.DM.05G001950/Soltu.DM.05G022280/Soltu.DM.05G026870/Soltu.DM.06G000550/Soltu.DM.06G026710/Soltu.DM.06G029380/Soltu.DM.06G032850/Soltu.DM.08G001830/Soltu.DM.08G004000/Soltu.DM.08G029970/Soltu.DM.09G001780/Soltu.DM.09G005700/Soltu.DM.10G005400/Soltu.DM.10G016190/Soltu.DM.10G019640/…	24
CA_downregulated	GO:0046686	response to cadmium ion	37/790	497/25951	0.0744467	2.44553	5.7656	6.43889e-07	0.000142299	0.000131263	Soltu.DM.01G026370/Soltu.DM.01G042910/Soltu.DM.02G022920/Soltu.DM.02G022960/Soltu.DM.02G034100/Soltu.DM.03G000340/Soltu.DM.03G005660/Soltu.DM.03G016430/Soltu.DM.03G022200/Soltu.DM.03G024400/Soltu.DM.03G032250/Soltu.DM.03G034540/Soltu.DM.04G029210/Soltu.DM.05G001020/Soltu.DM.05G010790/Soltu.DM.05G025110/Soltu.DM.06G004420/Soltu.DM.06G005130/Soltu.DM.06G017000/Soltu.DM.06G033990/Soltu.DM.07G014090/…	37
CA_downregulated	GO:0006979	response to oxidative stress	34/790	494/25951	0.0688259	2.26089	5.01366	9.91739e-06	0.00164381	0.00151632	Soltu.DM.01G022650/Soltu.DM.01G050280/Soltu.DM.02G020130/Soltu.DM.02G020850/Soltu.DM.03G022770/Soltu.DM.03G024400/Soltu.DM.03G024410/Soltu.DM.03G026620/Soltu.DM.03G034540/Soltu.DM.04G027640/Soltu.DM.05G010790/Soltu.DM.05G011940/Soltu.DM.05G018830/Soltu.DM.05G026870/Soltu.DM.06G004420/Soltu.DM.06G005130/Soltu.DM.06G028910/Soltu.DM.06G028930/Soltu.DM.06G028940/Soltu.DM.07G003530/Soltu.DM.07G014090/…	34
CA_downregulated	GO:2000022	regulation of jasmonic acid mediated signaling pathway	9/790	53/25951	0.169811	5.57819	5.91177	2.86207e-05	0.00322317	0.00297318	Soltu.DM.06G019740/Soltu.DM.06G024860/Soltu.DM.08G007130/Soltu.DM.08G007160/Soltu.DM.08G028850/Soltu.DM.10G019640/Soltu.DM.10G019650/Soltu.DM.10G021890/Soltu.DM.12G026270	9
CA_downregulated	GO:0042546	cell wall biogenesis	10/790	66/25951	0.151515	4.97718	5.73246	2.91689e-05	0.00322317	0.00297318	Soltu.DM.01G032360/Soltu.DM.01G035360/Soltu.DM.02G015360/Soltu.DM.03G015040/Soltu.DM.03G015050/Soltu.DM.03G015060/Soltu.DM.03G015070/Soltu.DM.09G005280/Soltu.DM.10G000420/Soltu.DM.10G000430	10
CA_downregulated	GO:0031347	regulation of defense response	10/790	73/25951	0.136986	4.49991	5.30605	7.09408e-05	0.00671911	0.00619799	Soltu.DM.06G019740/Soltu.DM.06G024860/Soltu.DM.06G033820/Soltu.DM.08G007130/Soltu.DM.08G007160/Soltu.DM.08G015900/Soltu.DM.08G015910/Soltu.DM.08G028850/Soltu.DM.10G021890/Soltu.DM.12G026270	10
CA_downregulated	GO:0050832	defense response to fungus	25/790	372/25951	0.0672043	2.20762	4.15698	0.000207967	0.0172353	0.0158985	Soltu.DM.01G004290/Soltu.DM.01G027520/Soltu.DM.02G019390/Soltu.DM.02G019460/Soltu.DM.02G022920/Soltu.DM.02G022960/Soltu.DM.03G011640/Soltu.DM.03G031150/Soltu.DM.03G032210/Soltu.DM.05G022590/Soltu.DM.05G023960/Soltu.DM.06G025400/Soltu.DM.07G001330/Soltu.DM.07G013270/Soltu.DM.08G015900/Soltu.DM.08G015910/Soltu.DM.08G020150/Soltu.DM.08G022350/Soltu.DM.09G025890/Soltu.DM.09G030160/Soltu.DM.09G030200/…	25
CA_downregulated	GO:0009698	phenylpropanoid metabolic process	5/790	21/25951	0.238095	7.82128	5.54105	0.000350028	0.0257854	0.0237855	Soltu.DM.03G032090/Soltu.DM.03G035070/Soltu.DM.03G035080/Soltu.DM.06G032850/Soltu.DM.10G023260	5

## Sheet: S6 heat-induced DMR DEGs (Annab
chr	start_DMR	end_DMR	DMR_relative_position	DMR_Methylation_direction	Context	DEG_geneID	v6.1.Description	DEG_Alternative_name	DEG_gene_strand	DEG_L2FC
chr02	27040436	27040499	Upstream	hypo	CG	Soltu.DM.02G012310	Transducin/WD40 repeat-like superfamily protein	NA	-	-1.41337
chr09	63026984	63027039	Upstream	hypo	CG	Soltu.DM.09G026950	fatty alcohol oxidase	NA	+	1.13547
chr01	4929177	4929519	Upstream	hypo	CHG	Soltu.DM.01G004990	homolog of X-ray repair cross complementing 2 (XRCC2)	NA	+	-1.92274
chr03	36678582	36678647	Upstream	hypo	CHG	Soltu.DM.03G013950	glutamate dehydrogenase	NA	+	-3.44156
chr03	41408295	41408558	Upstream	hypo	CHG	Soltu.DM.03G016990	cytochrome P450, family 76, subfamily C, polypeptide	NA	+	2.71307
chr04	67198285	67198386	Upstream	hypo	CHG	Soltu.DM.04G035950	thioredoxin H-type	NA	-	-1.95518
chr07	54965885	54965981	Upstream	hypo	CHG	Soltu.DM.07G025250	hypothetical protein	NA	+	-3.52023
chr08	6124753	6124862	Upstream	hypo	CHG	Soltu.DM.08G004830	NIN like protein	NA	+	-1.14485
chr09	63026966	63027030	Upstream	hypo	CHG	Soltu.DM.09G026950	fatty alcohol oxidase	NA	+	1.13547
chr10	31962436	31962519	Upstream	hypo	CHG	Soltu.DM.10G011440	2Fe-2S ferredoxin-like superfamily protein	NA	-	-1.26058
chr10	52284608	52284690	Upstream	hypo	CHG	Soltu.DM.10G020640	heat shock protein	NA	-	-1.802
chr03	36540637	36540721	Upstream	hyper	CHH	Soltu.DM.03G013870	Nucleotide-diphospho-sugar transferase family protein	NA	+	4.41605
chr04	57317607	57317668	Upstream	hyper	CHH	Soltu.DM.04G026840	SNF7 family protein	NA	+	3.73571
chr06	41923123	41923174	Upstream	hypo	CHH	Soltu.DM.06G016280	embryo defective	NA	+	1.21953
chr07	45211384	45211435	Upstream	hypo	CHH	Soltu.DM.07G015360	glucose-6-phosphate dehydrogenase	NA	+	-1.66947
chr07	51700466	51700554	Upstream	hypo	CHH	Soltu.DM.07G021500	cytochrome P450, family 72, subfamily A, polypeptide	NA	+	1.01572
chr08	56683028	56683082	Upstream	hypo	CHH	Soltu.DM.08G027180	BON association protein	NA	-	2.52116
chr10	45871369	45871434	Upstream	hypo	CHH	Soltu.DM.10G016350	MATE efflux family protein	NA	-	1.92354
chr12	1015747	1015803	Upstream	hyper	CHH	Soltu.DM.12G001080	Pentatricopeptide repeat (PPR) superfamily protein	NA	+	2.53348
chr01	75539917	75539984	Gene body	hypo	CHG	Soltu.DM.01G036040	Integrase-type DNA-binding superfamily protein	NA	-	-4.29437
chr03	40687154	40687218	Gene body	hypo	CHG	Soltu.DM.03G016470	AGAMOUS-like	NA	-	1.97977
chr02	31553882	31553946	Gene body	hyper	CHH	Soltu.DM.02G017060	DNAJ heat shock family protein	NA	-	2.92357
chr12	1015747	1015803	Gene body	hyper	CHH	Soltu.DM.12G001070	P-loop containing nucleoside triphosphate hydrolases superfamily protein	NA	-	-1.21448
chr04	66603106	66603187	Downstream	hypo	CG	Soltu.DM.04G035230	RING/U-box superfamily protein	NA	-	4.24523
chr03	2978970	2979073	Downstream	hypo	CHG	Soltu.DM.03G003110	AMP-dependent synthetase and ligase family protein	NA	-	-4.28945
chr03	41408295	41408558	Downstream	hypo	CHG	Soltu.DM.03G016980	cytochrome P450, family 76, subfamily C, polypeptide	NA	+	7.98529
chr03	59256235	59256323	Downstream	hypo	CHG	Soltu.DM.03G036230	PRA1 (Prenylated rab acceptor) family protein	NA	-	-1.25122
chr07	54965885	54965981	Downstream	hypo	CHG	Soltu.DM.07G025240	RNA-binding (RRM/RBD/RNP motifs) family protein	NA	+	2.89987
chr05	11626952	11627205	Downstream	hyper	CHH	Soltu.DM.05G010580	heat shock protein	NA	-	5.9713
chr06	40801590	40801648	Downstream	hypo	CHH	Soltu.DM.06G015140	Protein of unknown function (DUF1677)	NA	+	2.29288

## Sheet: S7 heat-induced DMR DEGs (Camel
chr	start_DMR	end_DMR	DMR_relative_position	DMR_Methylation_direction	Context	DEG_geneID	v6.1.Description	DEG_Alternative_name	DEG_gene_strand	DEG_L2FC
chr10	52284601	52284690	Upstream	hypo	CHG	Soltu.DM.10G020640	heat shock protein	NA	-	-1.69278
chr07	51700477	51700541	Upstream	hypo	CHH	Soltu.DM.07G021500	cytochrome P450, family 72, subfamily A, polypeptide	NA	+	1.47296
chr12	1015751	1015818	Upstream	hyper	CHH	Soltu.DM.12G001080	Pentatricopeptide repeat (PPR) superfamily protein	NA	+	1.83786
chr02	31553884	31553948	Gene body	hyper	CHH	Soltu.DM.02G017060	DNAJ heat shock family protein	NA	-	2.58203
chr12	1015751	1015818	Gene body	hyper	CHH	Soltu.DM.12G001070	P-loop containing nucleoside triphosphate hydrolases superfamily protein	NA	-	-1.03656

## Sheet: S8 (constitutive DMR DEGs)
chr	start_DMR	end_DMR	DMR_relative_position	DMR_Methylation_direction	Context	DEG_geneID	v6.1.Description	DEG_Alternative_name	DEG_gene_strand	DEG_L2FC
chr01	1162034	1162107	Upstream	Hyper	CG	Soltu.DM.01G000840	NAD(P)-binding Rossmann-fold superfamily protein	NA	-	-5.79241
chr01	2235316	2235372	Upstream	Hyper	CG	Soltu.DM.01G002150	lipoxygenase	NA	-	-1.43564
chr01	4759044	4759212	Upstream	Hyper	CG	Soltu.DM.01G004790	Protein kinase superfamily protein	NA	+	2.07499
chr01	4759909	4760258	Upstream	Hyper	CG	Soltu.DM.01G004780	Protein kinase superfamily protein	NA	-	1.34457
chr01	5321148	5321265	Upstream	Hyper	CG	Soltu.DM.01G005350	cytochrome P450, family 71, subfamily A, polypeptide	NA	-	-3.43787
chr01	7915338	7915474	Upstream	Hyper	CG	Soltu.DM.01G006840	NAD ADP-ribosyltransferases;NAD ADP-ribosyltransferases	NA	-	13.0877
chr01	7917390	7917606	Upstream	Hyper	CG	Soltu.DM.01G006850	alpha/beta-Hydrolases superfamily protein	NA	-	1.48796
chr01	7918749	7918803	Upstream	Hyper	CG	Soltu.DM.01G006850	alpha/beta-Hydrolases superfamily protein	NA	-	1.48796
chr01	7928458	7928531	Upstream	Hyper	CG	Soltu.DM.01G006860	hypothetical protein	NA	+	-1.60943
chr01	10361455	10361512	Upstream	Hypo	CG	Soltu.DM.01G008060	hypothetical protein	NA	+	5.78443
chr01	11664436	11664555	Upstream	Hyper	CG	Soltu.DM.01G008790	hypothetical protein	NA	-	-2.90828
chr01	11664436	11664555	Upstream	Hyper	CG	Soltu.DM.01G008800	potassium channel in Arabidopsis thaliana	NA	-	-3.9658
chr01	11664903	11665310	Upstream	Hyper	CG	Soltu.DM.01G008800	potassium channel in Arabidopsis thaliana	NA	-	-3.9658
chr01	22753612	22753954	Upstream	Hypo	CG	Soltu.DM.01G012370	hypothetical protein	NA	+	8.01061
chr01	56675197	56675324	Upstream	Hypo	CG	Soltu.DM.01G020750	Quinone reductase family protein	NA	+	1.46232
chr01	57003720	57003828	Upstream	Hyper	CG	Soltu.DM.01G020860	hypothetical protein	NA	+	-1.51779
chr01	57003720	57003828	Upstream	Hyper	CG	Soltu.DM.01G020870	hypothetical protein	NA	+	-1.23762
chr01	57004080	57004496	Upstream	Hyper	CG	Soltu.DM.01G020860	hypothetical protein	NA	+	-1.51779
chr01	57004080	57004496	Upstream	Hyper	CG	Soltu.DM.01G020870	hypothetical protein	NA	+	-1.23762
chr01	59330551	59330719	Upstream	Hyper	CG	Soltu.DM.01G021670	Pollen Ole e 1 allergen and extensin family protein	NA	-	-1.58216
chr01	60305912	60305977	Upstream	Hypo	CG	Soltu.DM.01G022220	conserved hypothetical protein	NA	+	1.73067
chr01	63059333	63059452	Upstream	Hyper	CG	Soltu.DM.01G023980	conserved hypothetical protein	NA	+	1.13464
chr01	64131071	64131131	Upstream	Hyper	CG	Soltu.DM.01G024770	RING/FYVE/PHD zinc finger superfamily protein	NA	+	1.34501
chr01	66015561	66015860	Upstream	Hypo	CG	Soltu.DM.01G026440	F-BOX WITH WD-40	NA	-	-1.04747
chr01	66027316	66027417	Upstream	Hypo	CG	Soltu.DM.01G026450	aldehyde oxidase	NA	-	-2.44001
chr01	66755734	66755883	Upstream	Hyper	CG	Soltu.DM.01G027030	NAD(P)-binding Rossmann-fold superfamily protein	NA	+	-1.35359
chr01	67487853	67487963	Upstream	Hypo	CG	Soltu.DM.01G027690	Domain of unknown function (DUF303)	NA	-	1.34651
chr01	69063230	69063320	Upstream	Hyper	CG	Soltu.DM.01G029350	S-adenosyl-L-methionine-dependent methyltransferases superfamily protein	NA	-	-2.63415
chr01	70330061	70330120	Upstream	Hypo	CG	Soltu.DM.01G030720	hypothetical protein	NA	-	-2.56217
chr01	72746593	72746730	Upstream	Hyper	CG	Soltu.DM.01G032900	cytochrome P450, family 704, subfamily A, polypeptide	NA	-	-4.53776
chr01	72753065	72753301	Upstream	Hyper	CG	Soltu.DM.01G032920	beta-hydroxyisobutyryl-CoA hydrolase	NA	+	-2.28924
chr01	72776737	72776911	Upstream	Hypo	CG	Soltu.DM.01G032950	cytochrome P450, family 704, subfamily A, polypeptide	NA	-	-2.17294
chr01	72796261	72796362	Upstream	Hypo	CG	Soltu.DM.01G032990	RmlC-like cupins superfamily protein	NA	-	-2.89623
chr01	75388813	75388950	Upstream	Hypo	CG	Soltu.DM.01G035900	zinc induced facilitator-like	NA	-	-2.14623
chr01	76438974	76439107	Upstream	Hypo	CG	Soltu.DM.01G037150	Rubredoxin-like superfamily protein	NA	+	1.22312
chr01	77723739	77723830	Upstream	Hypo	CG	Soltu.DM.01G038930	lipoxygenase	NA	+	1.27486
chr01	77912233	77912522	Upstream	Hyper	CG	Soltu.DM.01G039160	hypothetical protein	NA	+	1.60509
chr01	78371462	78371629	Upstream	Hypo	CG	Soltu.DM.01G039700	Protein of unknown function (DUF1399)	NA	-	-1.41821
chr01	78516281	78516362	Upstream	Hyper	CG	Soltu.DM.01G039850	Protein phosphatase 2C family protein	NA	-	1.21952
chr01	79960098	79960287	Upstream	Hyper	CG	Soltu.DM.01G041490	conserved hypothetical protein	NA	-	-1.18985
chr01	79961732	79961848	Upstream	Hypo	CG	Soltu.DM.01G041490	conserved hypothetical protein	NA	-	-1.18985
chr01	81404264	81404315	Upstream	Hypo	CG	Soltu.DM.01G043100	hypothetical protein	NA	+	1.34652
chr01	81612972	81613083	Upstream	Hyper	CG	Soltu.DM.01G043400	hypothetical protein	NA	-	-1.13629
chr01	81614355	81614423	Upstream	Hyper	CG	Soltu.DM.01G043400	hypothetical protein	NA	-	-1.13629
chr01	81729916	81730018	Upstream	Hypo	CG	Soltu.DM.01G043540	vacuolar H+pumping ATPase 16 kDa proteolipid subunit	NA	-	-5.9291
chr01	81730308	81730422	Upstream	Hypo	CG	Soltu.DM.01G043540	vacuolar H+pumping ATPase 16 kDa proteolipid subunit	NA	-	-5.9291
chr01	82487943	82488210	Upstream	Hyper	CG	Soltu.DM.01G044540	metacaspase	NA	-	-1.59184
chr01	83147396	83147473	Upstream	Hyper	CG	Soltu.DM.01G045280	nicotinamidase	NA	-	-1.38494
chr01	83577500	83577599	Upstream	Hyper	CG	Soltu.DM.01G045900	pathogenesis-related gene	NA	+	-1.62527
chr01	85267776	85267907	Upstream	Hyper	CG	Soltu.DM.01G048130	alpha/beta-Hydrolases superfamily protein	NA	+	-1.66301
chr01	85610181	85610287	Upstream	Hypo	CG	Soltu.DM.01G048620	Phox-associated domain;Phox-like;Sorting nexin, C-terminal	NA	+	-1.30838
chr01	86056371	86056443	Upstream	Hyper	CG	Soltu.DM.01G049220	hypothetical protein	NA	-	-7.18055
chr01	86056551	86056645	Upstream	Hypo	CG	Soltu.DM.01G049220	hypothetical protein	NA	-	-7.18055
chr01	86210215	86210380	Upstream	Hypo	CG	Soltu.DM.01G049390	Erythronate-4-phosphate dehydrogenase family protein	NA	-	-1.26524
chr01	86398200	86398447	Upstream	Hypo	CG	Soltu.DM.01G049610	conserved hypothetical protein	NA	+	-1.17334
chr01	86532448	86532579	Upstream	Hypo	CG	Soltu.DM.01G049760	dehydrin LEA	NA	+	5.14982
chr01	86533964	86534433	Upstream	Hypo	CG	Soltu.DM.01G049770	myo-inositol monophosphatase like	NA	+	-1.05257
chr01	87415927	87416127	Upstream	Hyper	CG	Soltu.DM.01G050920	coenzyme Q biosynthesis Coq4 family protein / ubiquinone biosynthesis Coq4 family protein	NA	+	-5.61882
chr02	12557383	12558093	Upstream	Hypo	CG	Soltu.DM.02G002810	hypothetical protein	NA	+	7.45626
chr02	12819168	12819292	Upstream	Hypo	CG	Soltu.DM.02G002910	hypothetical protein	NA	+	-5.25414
chr02	13986616	13986681	Upstream	Hypo	CG	Soltu.DM.02G003300	S-locus lectin protein kinase family protein	NA	+	1.34477
chr02	16161455	16161586	Upstream	Hypo	CG	Soltu.DM.02G004070	Protein of unknown function, DUF584	NA	-	-1.01531
chr02	16871483	16871548	Upstream	Hypo	CG	Soltu.DM.02G004400	Core-2/I-branching beta-1,6-N-acetylglucosaminyltransferase family protein	NA	-	6.64106
chr02	17695209	17696070	Upstream	Hyper	CG	Soltu.DM.02G004890	acyl carrier protein	NA	-	-2.68273
chr02	19918266	19918375	Upstream	Hypo	CG	Soltu.DM.02G006310	cytochrome BC1 synthesis	NA	-	1.33395
chr02	21095785	21095845	Upstream	Hyper	CG	Soltu.DM.02G007100	Leucine-rich repeat protein kinase family protein	NA	-	2.2846
chr02	21096228	21096335	Upstream	Hyper	CG	Soltu.DM.02G007100	Leucine-rich repeat protein kinase family protein	NA	-	2.2846
chr02	21654676	21654731	Upstream	Hypo	CG	Soltu.DM.02G007470	RNA-binding (RRM/RBD/RNP motifs) family protein	NA	-	-2.72121
chr02	24564045	24564428	Upstream	Hypo	CG	Soltu.DM.02G009690	acetyl Co-enzyme a carboxylase carboxyltransferase alpha subunit	NA	+	-4.76345
chr02	26473971	26474067	Upstream	Hyper	CG	Soltu.DM.02G011780	Leucine-rich repeat protein kinase family protein	NA	-	-1.06105
chr02	26772386	26772454	Upstream	Hyper	CG	Soltu.DM.02G012040	Cysteine proteinases superfamily protein	NA	-	1.03194
chr02	26785489	26785592	Upstream	Hyper	CG	Soltu.DM.02G012070	ATP binding;leucine-tRNA ligases;aminoacyl-tRNA ligases;nucleotide binding;ATP binding;aminoacyl-tRNA ligases	NA	+	1.67658
chr02	26786120	26786204	Upstream	Hyper	CG	Soltu.DM.02G012070	ATP binding;leucine-tRNA ligases;aminoacyl-tRNA ligases;nucleotide binding;ATP binding;aminoacyl-tRNA ligases	NA	+	1.67658
chr02	26786470	26786705	Upstream	Hyper	CG	Soltu.DM.02G012070	ATP binding;leucine-tRNA ligases;aminoacyl-tRNA ligases;nucleotide binding;ATP binding;aminoacyl-tRNA ligases	NA	+	1.67658
chr02	26879231	26879462	Upstream	Hyper	CG	Soltu.DM.02G012150	hypothetical protein	NA	-	-9.43476
chr02	27840672	27840897	Upstream	Hyper	CG	Soltu.DM.02G013130	FAD-binding Berberine family protein	NA	-	-5.53453
chr02	27841415	27841674	Upstream	Hyper	CG	Soltu.DM.02G013130	FAD-binding Berberine family protein	NA	-	-5.53453
chr02	28426469	28426570	Upstream	Hyper	CG	Soltu.DM.02G013730	Putative membrane lipoprotein	NA	+	3.93883
chr02	28481912	28482119	Upstream	Hypo	CG	Soltu.DM.02G013820	chlorophyll A/B binding protein	NA	-	-2.18603
chr02	28483214	28483264	Upstream	Hypo	CG	Soltu.DM.02G013820	chlorophyll A/B binding protein	NA	-	-2.18603
chr02	29103524	29103577	Upstream	Hyper	CG	Soltu.DM.02G014430	senescence-related gene	NA	-	-2.43816
chr02	29103524	29103577	Upstream	Hyper	CG	Soltu.DM.02G014440	senescence-related gene	NA	+	-1.44093
chr02	30391878	30391975	Upstream	Hyper	CG	Soltu.DM.02G015840	Leucine-rich repeat protein kinase family protein	NA	-	1.52698
chr02	30715927	30716197	Upstream	Hypo	CG	Soltu.DM.02G016210	Cysteine proteinases superfamily protein	NA	+	1.61308
chr02	32216946	32217060	Upstream	Hypo	CG	Soltu.DM.02G017790	Aluminium induced protein with YGL and LRDR motifs	NA	-	1.71697
chr02	32230951	32231078	Upstream	Hypo	CG	Soltu.DM.02G017810	allantoinase	NA	-	-1.20734
chr02	32391062	32391284	Upstream	Hyper	CG	Soltu.DM.02G017980	alpha/beta-Hydrolases superfamily protein	NA	-	2.04191
chr02	33386862	33386996	Upstream	Hypo	CG	Soltu.DM.02G019120	S-locus lectin protein kinase family protein	NA	+	-3.88698
chr02	33515503	33515633	Upstream	Hypo	CG	Soltu.DM.02G019250	S-locus lectin protein kinase family protein	NA	-	1.40058
chr02	33539790	33539914	Upstream	Hyper	CG	Soltu.DM.02G019290	Quinone reductase family protein	NA	+	-1.76821
chr02	34725250	34725608	Upstream	Hyper	CG	Soltu.DM.02G020570	Chaperonin-like RbcX protein	NA	+	1.64809
chr02	35137123	35137191	Upstream	Hyper	CG	Soltu.DM.02G021030	Protein kinase superfamily protein	NA	+	1.27553
chr02	36150249	36150355	Upstream	Hyper	CG	Soltu.DM.02G022410	Auxin efflux carrier family protein	NA	+	-1.74675
chr02	36788281	36788403	Upstream	Hyper	CG	Soltu.DM.02G023240	Rhodanese/Cell cycle control phosphatase superfamily protein	NA	+	1.40349
chr02	37090922	37090980	Upstream	Hyper	CG	Soltu.DM.02G023640	Senescence/dehydration-associated protein-related	NA	-	2.96858
chr02	38097783	38098070	Upstream	Hypo	CG	Soltu.DM.02G024820	galactinol synthase	NA	-	1.06815
chr02	38137287	38137374	Upstream	Hyper	CG	Soltu.DM.02G024900	dihydroflavonol 4-reductase	NA	+	-5.43675
chr02	38508453	38508557	Upstream	Hypo	CG	Soltu.DM.02G025300	sec7 domain-containing protein	NA	+	-1.02442
chr02	39734805	39734993	Upstream	Hyper	CG	Soltu.DM.02G026890	Leucine-rich repeat protein kinase family protein	NA	-	2.71291
chr02	41187012	41187073	Upstream	Hyper	CG	Soltu.DM.02G028540	S-adenosyl-L-methionine-dependent methyltransferases superfamily protein	NA	-	1.54144
chr03	1077970	1078034	Upstream	Hypo	CG	Soltu.DM.03G001180	hypothetical protein	NA	+	1.08238
chr03	6991107	6991496	Upstream	Hypo	CG	Soltu.DM.03G005670	GroES-like zinc-binding dehydrogenase family protein	NA	+	-4.82056
chr03	8705308	8705396	Upstream	Hyper	CG	Soltu.DM.03G006040	dihydrodipicolinate synthase	NA	-	-1.31927
chr03	8705955	8706164	Upstream	Hyper	CG	Soltu.DM.03G006040	dihydrodipicolinate synthase	NA	-	-1.31927
chr03	8833800	8833904	Upstream	Hypo	CG	Soltu.DM.03G006120	methyl esterase	NA	-	3.69343
chr03	20790255	20790725	Upstream	Hyper	CG	Soltu.DM.03G008590	Ribosomal L18p/L5e family protein	NA	+	-4.27479
chr03	39355484	39355685	Upstream	Hyper	CG	Soltu.DM.03G015620	Polyketide cyclase/dehydrase and lipid transport superfamily protein	NA	-	-1.17205
chr03	41175110	41175197	Upstream	Hyper	CG	Soltu.DM.03G016810	MATE efflux family protein	NA	+	1.42323
chr03	42741555	42741714	Upstream	Hyper	CG	Soltu.DM.03G018250	detoxifying efflux carrier	NA	-	-6.58852
chr03	43281506	43281598	Upstream	Hyper	CG	Soltu.DM.03G018620	Trypsin and protease inhibitor domain containing protein	NA	+	-3.47087
chr03	45498675	45498871	Upstream	Hyper	CG	Soltu.DM.03G020530	pfkB-like carbohydrate kinase family protein	NA	-	-1.53883
chr03	45767663	45767782	Upstream	Hyper	CG	Soltu.DM.03G020880	cytochrome P450, family 89, subfamily A, polypeptide	NA	-	-8.63542
chr03	47290956	47291049	Upstream	Hyper	CG	Soltu.DM.03G022500	Calcium-binding EF-hand family protein	NA	+	-1.81329
chr03	50439575	50439630	Upstream	Hyper	CG	Soltu.DM.03G025250	hypothetical protein	NA	+	-4.01074
chr03	53685204	53685348	Upstream	Hypo	CG	Soltu.DM.03G029200	Eukaryotic aspartyl protease family protein	NA	+	2.70251
chr03	54577351	54577509	Upstream	Hyper	CG	Soltu.DM.03G030280	basic chitinase	NA	+	-1.22443
chr03	58046865	58046931	Upstream	Hypo	CG	Soltu.DM.03G034680	Putative methyltransferase family protein	NA	+	-1.13209
chr03	58048178	58048252	Upstream	Hyper	CG	Soltu.DM.03G034680	Putative methyltransferase family protein	NA	+	-1.13209
chr04	688588	688663	Upstream	Hypo	CG	Soltu.DM.04G000440	cytochrome p450 79a2	NA	-	6.85558
chr04	1184417	1184519	Upstream	Hyper	CG	Soltu.DM.04G001190	receptor like protein	NA	-	2.12933
chr04	1565218	1565335	Upstream	Hyper	CG	Soltu.DM.04G001470	Disease resistance protein (CC-NBS-LRR class) family	NA	+	-1.66644
chr04	1578602	1578689	Upstream	Hypo	CG	Soltu.DM.04G001480	Disease resistance protein (CC-NBS-LRR class) family	NA	-	1.4219
chr04	1643832	1643951	Upstream	Hypo	CG	Soltu.DM.04G001530	Disease resistance protein (CC-NBS-LRR class) family	NA	+	1.82478
chr04	2710041	2710164	Upstream	Hypo	CG	Soltu.DM.04G002540	ribose-5-phosphate isomerase	NA	-	1.30864
chr04	2733738	2733823	Upstream	Hypo	CG	Soltu.DM.04G002580	Heavy metal transport/detoxification superfamily protein	NA	+	1.2436
chr04	4154403	4154471	Upstream	Hypo	CG	Soltu.DM.04G003720	xyloglucan endotransglucosylase/hydrolase	NA	+	2.28852
chr04	4242913	4243012	Upstream	Hyper	CG	Soltu.DM.04G003830	UDP-glycosyltransferase 73B4	NA	-	-1.33554
chr04	4292695	4292930	Upstream	Hyper	CG	Soltu.DM.04G003910	UDP-glucosyl transferase 85A5	NA	+	1.01486
chr04	5353514	5353630	Upstream	Hypo	CG	Soltu.DM.04G004920	NB-ARC domain-containing disease resistance protein	NA	+	3.16762
chr04	5354115	5354216	Upstream	Hyper	CG	Soltu.DM.04G004920	NB-ARC domain-containing disease resistance protein	NA	+	3.16762
chr04	5388729	5389252	Upstream	Hypo	CG	Soltu.DM.04G004940	Plant protein of unknown function (DUF247)	NA	-	3.56201
chr04	5908889	5909216	Upstream	Hypo	CG	Soltu.DM.04G005530	Disease resistance protein (CC-NBS-LRR class) family	NA	+	-4.0084
chr04	5921699	5922014	Upstream	Hyper	CG	Soltu.DM.04G005590	NB-ARC domain-containing disease resistance protein	NA	+	-1.39195
chr04	5987377	5987500	Upstream	Hypo	CG	Soltu.DM.04G005680	hypothetical protein	NA	-	-2.94476
chr04	6686293	6686519	Upstream	Hyper	CG	Soltu.DM.04G006390	GHMP kinase family protein	NA	-	3.28873
chr04	7290038	7290185	Upstream	Hypo	CG	Soltu.DM.04G006990	UDP-glucose:flavonoid 3-o-glucosyltransferase	NA	+	-1.17572
chr04	9470705	9470797	Upstream	Hyper	CG	Soltu.DM.04G009180	BCL-2-associated athanogene	NA	+	-1.09368
chr04	9584173	9584243	Upstream	Hypo	CG	Soltu.DM.04G009330	conserved hypothetical protein	NA	-	-4.32187
chr04	9595699	9595783	Upstream	Hyper	CG	Soltu.DM.04G009350	Outward rectifying potassium channel protein	NA	+	2.02455
chr04	11023507	11023647	Upstream	Hypo	CG	Soltu.DM.04G010480	S-locus lectin protein kinase family protein	NA	+	-1.91733
chr04	12664950	12665039	Upstream	Hypo	CG	Soltu.DM.04G011810	hypothetical protein	NA	+	2.49559
chr04	15270304	15270406	Upstream	Hypo	CG	Soltu.DM.04G012730	monooxygenase	NA	-	2.15242
chr04	16989188	16989396	Upstream	Hypo	CG	Soltu.DM.04G013230	hypothetical protein	NA	-	-1.20216
chr04	16989709	16989849	Upstream	Hyper	CG	Soltu.DM.04G013230	hypothetical protein	NA	-	-1.20216
chr04	47634258	47634354	Upstream	Hyper	CG	Soltu.DM.04G020670	cytochrome P450, family 71, subfamily B, polypeptide	NA	+	-2.77828
chr04	52882506	52882778	Upstream	Hypo	CG	Soltu.DM.04G023710	conserved hypothetical protein	NA	+	-5.42603
chr04	53467059	53467126	Upstream	Hyper	CG	Soltu.DM.04G024100	ethylene response factor	NA	-	2.86483
chr04	53562844	53563050	Upstream	Hyper	CG	Soltu.DM.04G024190	hypothetical protein	NA	-	-2.52116
chr04	55209462	55209531	Upstream	Hyper	CG	Soltu.DM.04G025110	cytochrome P450, family 71, subfamily B, polypeptide	NA	+	1.16959
chr04	56116121	56116181	Upstream	Hypo	CG	Soltu.DM.04G025800	Plant protein of unknown function (DUF869)	NA	-	-3.25973
chr04	57911386	57911463	Upstream	Hyper	CG	Soltu.DM.04G027260	ABA/WDS induced protein domain containing protein	NA	+	1.40717
chr04	61931686	61931876	Upstream	Hyper	CG	Soltu.DM.04G030550	hypothetical protein	NA	+	-1.02878
chr04	62756485	62756548	Upstream	Hyper	CG	Soltu.DM.04G031320	Rhamnogalacturonate lyase family protein	NA	-	1.75746
chr04	63704115	63704179	Upstream	Hypo	CG	Soltu.DM.04G032080	S-locus lectin protein kinase family protein	NA	+	-1.03603
chr04	63705271	63705351	Upstream	Hyper	CG	Soltu.DM.04G032080	S-locus lectin protein kinase family protein	NA	+	-1.03603
chr04	64160952	64161030	Upstream	Hypo	CG	Soltu.DM.04G032520	NADH-ubiquinone oxidoreductase-related	NA	-	-1.24516
chr04	64700140	64700224	Upstream	Hypo	CG	Soltu.DM.04G033130	cytochrome P450, family 81, subfamily K, polypeptide	NA	+	-1.02726
chr04	65271859	65271983	Upstream	Hyper	CG	Soltu.DM.04G033650	cold regulated gene	NA	+	1.84083
chr04	65885433	65885696	Upstream	Hypo	CG	Soltu.DM.04G034380	Serine protease inhibitor (SERPIN) family protein	NA	-	1.03051
chr04	65887064	65887121	Upstream	Hypo	CG	Soltu.DM.04G034390	Serine protease inhibitor (SERPIN) family protein	NA	-	1.38816
chr04	66078307	66078380	Upstream	Hyper	CG	Soltu.DM.04G034640	cytochrome P450, family 82, subfamily C, polypeptide	NA	+	-4.2403
chr04	67034678	67034753	Upstream	Hyper	CG	Soltu.DM.04G035790	Sec14p-like phosphatidylinositol transfer family protein	NA	-	1.12487
chr04	67661356	67661438	Upstream	Hyper	CG	Soltu.DM.04G036420	glycosyl hydrolase 9B7	NA	-	-1.32987
chr04	68361816	68361916	Upstream	Hypo	CG	Soltu.DM.04G037360	Zinc-binding alcohol dehydrogenase family protein	NA	+	-2.2667
chr04	68525942	68525993	Upstream	Hypo	CG	Soltu.DM.04G037630	BTB/POZ domain-containing protein	NA	-	1.50846
chr05	252701	252767	Upstream	Hypo	CG	Soltu.DM.05G000210	NB-ARC domain-containing disease resistance protein	NA	-	1.08513
chr05	528475	528812	Upstream	Hypo	CG	Soltu.DM.05G000660	general regulatory factor	NA	+	-6.05225
chr05	888088	888141	Upstream	Hypo	CG	Soltu.DM.05G001120	hypothetical protein	NA	+	4.51998
chr05	888573	888862	Upstream	Hyper	CG	Soltu.DM.05G001120	hypothetical protein	NA	+	4.51998
chr05	1251422	1251475	Upstream	Hypo	CG	Soltu.DM.05G001640	carboxyesterase	NA	+	-5.03757
chr05	4018664	4018782	Upstream	Hyper	CG	Soltu.DM.05G004670	F-box family protein with a domain of unknown function (DUF295)	NA	-	5.11156
chr05	5014322	5014425	Upstream	Hyper	CG	Soltu.DM.05G005630	NB-ARC domain-containing disease resistance protein	NA	+	1.13923
chr05	5048794	5048850	Upstream	Hyper	CG	Soltu.DM.05G005670	hypothetical protein	NA	-	2.61274
chr05	5060478	5060538	Upstream	Hyper	CG	Soltu.DM.05G005690	sphingoid base hydroxylase	NA	-	2.08084
chr05	5066371	5066550	Upstream	Hyper	CG	Soltu.DM.05G005700	NB-ARC domain-containing disease resistance protein	NA	+	-1.42356
chr05	5104395	5104472	Upstream	Hyper	CG	Soltu.DM.05G005770	AAA-ATPase	NA	-	-5.76289
chr05	5170835	5170993	Upstream	Hyper	CG	Soltu.DM.05G005890	Protein of unknown function (DUF616)	NA	+	-1.00295
chr05	5413793	5413933	Upstream	Hypo	CG	Soltu.DM.05G006050	hypothetical protein	NA	-	2.2723
chr05	6217807	6217937	Upstream	Hypo	CG	Soltu.DM.05G006480	5'-AMP-activated protein kinase-related	NA	-	-1.50183
chr05	7686266	7686465	Upstream	Hypo	CG	Soltu.DM.05G007830	Major facilitator superfamily protein	NA	+	-1.94819
chr05	8621369	8621475	Upstream	Hypo	CG	Soltu.DM.05G008580	XS domain-containing protein / XS zinc finger domain-containing protein-related	NA	+	-5.10842
chr05	8622513	8622665	Upstream	Hypo	CG	Soltu.DM.05G008580	XS domain-containing protein / XS zinc finger domain-containing protein-related	NA	+	-5.10842
chr05	8624605	8624741	Upstream	Hypo	CG	Soltu.DM.05G008590	nuclear factor Y, subunit B6	NA	+	-3.25983
chr05	8726301	8726378	Upstream	Hyper	CG	Soltu.DM.05G008690	nuclear factor Y, subunit B6	NA	-	1.23195
chr05	8727735	8727812	Upstream	Hyper	CG	Soltu.DM.05G008690	nuclear factor Y, subunit B6	NA	-	1.23195
chr05	8728127	8728265	Upstream	Hypo	CG	Soltu.DM.05G008690	nuclear factor Y, subunit B6	NA	-	1.23195
chr05	9722566	9722652	Upstream	Hyper	CG	Soltu.DM.05G009390	Protein kinase superfamily protein	NA	+	-2.37585
chr05	9733761	9733873	Upstream	Hypo	CG	Soltu.DM.05G009400	hypothetical protein	NA	+	-1.92088
chr05	13404297	13404464	Upstream	Hyper	CG	Soltu.DM.05G011540	O-Glycosyl hydrolases family 17 protein	NA	-	5.96029
chr05	15284174	15284275	Upstream	Hypo	CG	Soltu.DM.05G012160	hypothetical protein	NA	+	2.77847
chr05	16746426	16746570	Upstream	Hyper	CG	Soltu.DM.05G012480	Transketolase family protein	NA	+	-4.40881
chr05	30976381	30976926	Upstream	Hypo	CG	Soltu.DM.05G015530	Protein kinase superfamily protein	NA	+	-4.23579
chr05	40650804	40651106	Upstream	Hyper	CG	Soltu.DM.05G017050	acireductone dioxygenase	NA	+	-1.55422
chr05	48166065	48166167	Upstream	Hypo	CG	Soltu.DM.05G020050	cyclic nucleotide gated channel	NA	+	1.1133
chr05	49345345	49345438	Upstream	Hyper	CG	Soltu.DM.05G021040	hypothetical protein	NA	+	7.09019
chr05	49348180	49348239	Upstream	Hypo	CG	Soltu.DM.05G021030	Calmodulin-binding protein	NA	-	2.4892
chr05	51113195	51113299	Upstream	Hyper	CG	Soltu.DM.05G022630	Duplicated homeodomain-like superfamily protein	NA	+	1.46265
chr05	51179909	51180007	Upstream	Hypo	CG	Soltu.DM.05G022690	HXXXD-type acyl-transferase family protein	NA	-	-1.22571
chr05	51310736	51311098	Upstream	Hyper	CG	Soltu.DM.05G022840	proline transporter	NA	-	-1.06562
chr05	51363599	51363751	Upstream	Hypo	CG	Soltu.DM.05G022890	UDP-glucosyl transferase 85A2	NA	+	-1.42671
chr05	51874251	51874342	Upstream	Hyper	CG	Soltu.DM.05G023400	ATP-citrate lyase B-1	NA	-	4.24169
chr05	52319821	52319913	Upstream	Hypo	CG	Soltu.DM.05G023960	UDP-D-glucuronate 4-epimerase	NA	-	-6.14268
chr05	53476479	53476544	Upstream	Hypo	CG	Soltu.DM.05G025020	hypothetical protein	NA	-	-2.3118
chr05	53477014	53477173	Upstream	Hypo	CG	Soltu.DM.05G025020	hypothetical protein	NA	-	-2.3118
chr05	53936795	53936905	Upstream	Hyper	CG	Soltu.DM.05G025580	myb domain protein	NA	-	1.57783
chr05	54103096	54103208	Upstream	Hypo	CG	Soltu.DM.05G025770	Double Clp-N motif-containing P-loop nucleoside triphosphate hydrolases superfamily protein	NA	+	-1.09134
chr05	54189412	54189517	Upstream	Hyper	CG	Soltu.DM.05G025910	ABC-2 and Plant PDR ABC-type transporter family protein	NA	+	1.33861
chr05	54367132	54367221	Upstream	Hypo	CG	Soltu.DM.05G026150	hypothetical protein	NA	-	-2.92242
chr05	54427192	54427360	Upstream	Hypo	CG	Soltu.DM.05G026280	Flavin containing amine oxidoreductase family protein	NA	+	-3.74734
chr05	54490620	54490935	Upstream	Hypo	CG	Soltu.DM.05G026350	hypothetical protein	NA	-	-4.67464
chr05	54501217	54501396	Upstream	Hypo	CG	Soltu.DM.05G026370	PEBP (phosphatidylethanolamine-binding protein) family protein	StPEBP9, SP6A	-	3.8597
chr05	54683442	54683612	Upstream	Hypo	CG	Soltu.DM.05G026680	Protein phosphatase 2C family protein	NA	-	-1.01281
chr05	55072042	55072226	Upstream	Hypo	CG	Soltu.DM.05G027190	xylem NAC domain	NAC domain protein	+	4.91627
chr06	2016174	2016280	Upstream	Hypo	CG	Soltu.DM.06G001530	Protein kinase family protein with leucine-rich repeat domain	NA	+	1.19652
chr06	2074356	2074442	Upstream	Hypo	CG	Soltu.DM.06G001600	Leucine-rich repeat receptor-like protein kinase family protein	NA	+	3.47285
chr06	2522995	2523080	Upstream	Hyper	CG	Soltu.DM.06G002120	Flavin-binding monooxygenase family protein	Flavin monooxygenase, YUCCA 8	+	1.63485
chr06	5395614	5395877	Upstream	Hyper	CG	Soltu.DM.06G004220	Ribosomal protein S7e family protein	NA	-	6.16523
chr06	6397958	6398077	Upstream	Hyper	CG	Soltu.DM.06G004620	ATP binding;nucleic acid binding;helicases	NA	+	-1.48815
chr06	8812351	8812780	Upstream	Hypo	CG	Soltu.DM.06G005450	hypothetical protein	NA	+	2.59495
chr06	8812351	8812780	Upstream	Hypo	CG	Soltu.DM.06G005460	NB-ARC domain-containing disease resistance protein	NA	+	2.29509
chr06	8812991	8813260	Upstream	Hypo	CG	Soltu.DM.06G005460	NB-ARC domain-containing disease resistance protein	NA	+	2.29509
chr06	9006065	9006330	Upstream	Hypo	CG	Soltu.DM.06G005520	hypothetical protein	NA	+	6.18205
chr06	17833227	17833937	Upstream	Hyper	CG	Soltu.DM.06G007130	Casein kinase II subunit alpha	NA	+	-4.97518
chr06	31375126	31375548	Upstream	Hypo	CG	Soltu.DM.06G010320	DRE-binding protein 2A	NA	-	2.21175
chr06	37841034	37841098	Upstream	Hypo	CG	Soltu.DM.06G013060	membrane-associated progesterone binding protein	NA	-	-1.32246
chr06	37842072	37842181	Upstream	Hyper	CG	Soltu.DM.06G013060	membrane-associated progesterone binding protein	NA	-	-1.32246
chr06	37864981	37865082	Upstream	Hyper	CG	Soltu.DM.06G013080	Protein kinase superfamily protein	NA	-	-3.26124
chr06	38533733	38533902	Upstream	Hypo	CG	Soltu.DM.06G013580	multidrug resistance-associated protein	NA	-	-2.88673
chr06	39289343	39289429	Upstream	Hypo	CG	Soltu.DM.06G014070	homeobox	NA	-	1.55864
chr06	40100734	40100904	Upstream	Hypo	CG	Soltu.DM.06G014620	2-oxoglutarate (2OG) and Fe(II)-dependent oxygenase superfamily protein	NA	-	-6.68027
chr06	40101751	40101823	Upstream	Hyper	CG	Soltu.DM.06G014620	2-oxoglutarate (2OG) and Fe(II)-dependent oxygenase superfamily protein	NA	-	-6.68027
chr06	41233100	41233362	Upstream	Hyper	CG	Soltu.DM.06G015620	Peptidase M20/M25/M40 family protein	NA	-	-1.14449
chr06	42563600	42563692	Upstream	Hypo	CG	Soltu.DM.06G016720	O-fucosyltransferase family protein	NA	+	1.58825
chr06	43326416	43326505	Upstream	Hypo	CG	Soltu.DM.06G017080	Armadillo/beta-catenin-like repeat ; C2 calcium/lipid-binding domain (CaLB) protein	NA	-	1.89745
chr06	44084258	44084342	Upstream	Hyper	CG	Soltu.DM.06G017820	Protein kinase superfamily protein	NA	-	-7.15402
chr06	44868487	44868580	Upstream	Hyper	CG	Soltu.DM.06G018390	hypothetical protein	NA	-	-1.65802
chr06	46126640	46126817	Upstream	Hyper	CG	Soltu.DM.06G019560	SPFH/Band 7/PHB domain-containing membrane-associated protein family	NA	+	2.34647
chr06	48573534	48573647	Upstream	Hypo	CG	Soltu.DM.06G022110	regulatory particle triple-A 1A	NA	-	1.49763
chr06	49271206	49271298	Upstream	Hyper	CG	Soltu.DM.06G022910	hypothetical protein	NA	+	1.6778
chr06	49304302	49304467	Upstream	Hypo	CG	Soltu.DM.06G022940	HAD superfamily, subfamily IIIB acid phosphatase	NA	+	-2.01051
chr06	49847177	49847365	Upstream	Hypo	CG	Soltu.DM.06G023510	2-oxoglutarate (2OG) and Fe(II)-dependent oxygenase superfamily protein	NA	-	-2.73382
chr06	50459832	50459940	Upstream	Hypo	CG	Soltu.DM.06G024370	Eukaryotic aspartyl protease family protein	NA	+	2.94833
chr06	51870249	51870336	Upstream	Hypo	CG	Soltu.DM.06G026000	phytochrome kinase substrate-related	NA	+	1.1988
chr06	52669899	52670100	Upstream	Hypo	CG	Soltu.DM.06G026890	hypothetical protein	NA	-	-1.7833
chr06	53426214	53426283	Upstream	Hyper	CG	Soltu.DM.06G027950	homolog of Medicago truncatula MTN3	NA	+	-1.38506
chr06	53487673	53487761	Upstream	Hyper	CG	Soltu.DM.06G028030	farnesylated protein	NA	-	2.00822
chr06	54738661	54738788	Upstream	Hypo	CG	Soltu.DM.06G029610	OTU-like cysteine protease family protein	NA	-	-1.12452
chr06	54810997	54811103	Upstream	Hyper	CG	Soltu.DM.06G029750	bZIP transcription factor family protein	NA	+	-1.2912
chr06	54982891	54982980	Upstream	Hyper	CG	Soltu.DM.06G029930	Protein kinase superfamily protein	NA	+	1.09413
chr06	55653884	55653995	Upstream	Hypo	CG	Soltu.DM.06G030610	elongation factor Tu C-terminal domain-containing protein	NA	-	-3.82885
chr06	55654374	55654444	Upstream	Hypo	CG	Soltu.DM.06G030610	elongation factor Tu C-terminal domain-containing protein	NA	-	-3.82885
chr06	55893320	55893376	Upstream	Hypo	CG	Soltu.DM.06G030960	RNA cyclase family protein	NA	-	-2.01605
chr06	56076946	56077008	Upstream	Hypo	CG	Soltu.DM.06G031130	myb domain protein	NA	-	1.8142
chr06	56847796	56847943	Upstream	Hypo	CG	Soltu.DM.06G032120	zinc finger (C2H2 type) family protein	NA	+	1.67074
chr06	56848972	56849097	Upstream	Hypo	CG	Soltu.DM.06G032120	zinc finger (C2H2 type) family protein	NA	+	1.67074
chr06	57593185	57593276	Upstream	Hypo	CG	Soltu.DM.06G033160	ribonuclease	NA	-	-1.34183
chr07	478994	479046	Upstream	Hypo	CG	Soltu.DM.07G000210	Glycosyl hydrolase family protein with chitinase insertion domain	NA	+	7.15736
chr07	1239052	1239120	Upstream	Hypo	CG	Soltu.DM.07G000970	Protein kinase superfamily protein	NA	-	-1.52495
chr07	2444399	2444566	Upstream	Hypo	CG	Soltu.DM.07G002060	hypothetical protein	NA	+	-5.00675
chr07	4369172	4369308	Upstream	Hypo	CG	Soltu.DM.07G003650	Epidermal patterning factor proteins domain containing protein	NA	-	-2.17814
chr07	6261221	6261295	Upstream	Hyper	CG	Soltu.DM.07G004790	DUF4228 domain containing protein	NA	-	2.40103
chr07	6682089	6682149	Upstream	Hypo	CG	Soltu.DM.07G005090	Subtilase family protein	NA	+	3.09035
chr07	7073521	7073618	Upstream	Hypo	CG	Soltu.DM.07G005310	S-locus lectin protein kinase family protein	NA	-	-2.09358
chr07	10332425	10332586	Upstream	Hypo	CG	Soltu.DM.07G006700	Peroxidase family protein	NA	-	-1.84549
chr07	11169205	11169312	Upstream	Hypo	CG	Soltu.DM.07G006940	hypothetical protein	NA	+	-2.56845
chr07	11173498	11173780	Upstream	Hypo	CG	Soltu.DM.07G006950	E2F transcription factor	NA	+	-2.46401
chr07	11833022	11833236	Upstream	Hyper	CG	Soltu.DM.07G007290	hypothetical protein	NA	+	5.62101
chr07	14740826	14740949	Upstream	Hyper	CG	Soltu.DM.07G007860	RPA70-kDa subunit B	NA	+	-5.64321
chr07	14741278	14741425	Upstream	Hyper	CG	Soltu.DM.07G007860	RPA70-kDa subunit B	NA	+	-5.64321
chr07	18409191	18409391	Upstream	Hyper	CG	Soltu.DM.07G008660	hypothetical protein	NA	-	9.65264
chr07	20011272	20011843	Upstream	Hyper	CG	Soltu.DM.07G008880	nuclear pore complex protein-related	NA	+	2.2099
chr07	20012641	20013062	Upstream	Hypo	CG	Soltu.DM.07G008880	nuclear pore complex protein-related	NA	+	2.2099
chr07	20021034	20021114	Upstream	Hyper	CG	Soltu.DM.07G008890	nuclear pore complex protein-related	NA	+	2.46037
chr07	38255963	38256235	Upstream	Hypo	CG	Soltu.DM.07G011840	Ankyrin repeat family protein	NA	+	-1.24186
chr07	38256426	38256532	Upstream	Hypo	CG	Soltu.DM.07G011840	Ankyrin repeat family protein	NA	+	-1.24186
chr07	38349946	38350024	Upstream	Hypo	CG	Soltu.DM.07G011900	calmodulin-binding family protein	NA	+	2.24044
chr07	38451136	38451292	Upstream	Hypo	CG	Soltu.DM.07G011960	eukaryotic translation initiation factor 4A1	NA	-	1.54106
chr07	42991859	42991980	Upstream	Hypo	CG	Soltu.DM.07G013880	Phototropic-responsive NPH3 family protein	NA	-	1.01907
chr07	43752828	43753635	Upstream	Hyper	CG	Soltu.DM.07G014260	Topoisomerase II-associated protein PAT1	NA	+	1.89118
chr07	44240406	44240501	Upstream	Hypo	CG	Soltu.DM.07G014550	NB-ARC domain-containing disease resistance protein	NA	-	1.11224
chr07	44650559	44650802	Upstream	Hyper	CG	Soltu.DM.07G014880	Zinc-binding dehydrogenase family protein	NA	+	-2.21107
chr07	46901749	46901815	Upstream	Hyper	CG	Soltu.DM.07G016780	ethylene-forming enzyme	ACO2_ACO4	+	-1.00814
chr07	47414337	47414567	Upstream	Hypo	CG	Soltu.DM.07G017130	Cell differentiation, Rcd1-like protein	NA	-	-4.11711
chr07	47415376	47415523	Upstream	Hypo	CG	Soltu.DM.07G017130	Cell differentiation, Rcd1-like protein	NA	-	-4.11711
chr07	47813904	47814027	Upstream	Hypo	CG	Soltu.DM.07G017330	Helicase protein with RING/U-box domain	NA	+	-5.67205
chr07	48036255	48036347	Upstream	Hyper	CG	Soltu.DM.07G017560	S-adenosyl-L-methionine-dependent methyltransferases superfamily protein	NA	+	-1.33418
chr07	48041540	48041618	Upstream	Hyper	CG	Soltu.DM.07G017570	hypothetical protein	NA	+	1.52671
chr07	48046566	48046673	Upstream	Hyper	CG	Soltu.DM.07G017580	Terpenoid cyclases/Protein prenyltransferases superfamily protein	NA	-	2.12335
chr07	48315354	48315498	Upstream	Hypo	CG	Soltu.DM.07G017760	hypothetical protein	NA	-	-1.37509
chr07	48339181	48339393	Upstream	Hyper	CG	Soltu.DM.07G017790	hypothetical protein	NA	-	-2.31686
chr07	48410916	48410994	Upstream	Hypo	CG	Soltu.DM.07G017890	syntaxin of plants	NA	+	1.82839
chr07	51188922	51189218	Upstream	Hypo	CG	Soltu.DM.07G020760	Mitochondrial ribosomal subunit S27 domain containing protein	NA	+	-1.90321
chr07	51287182	51287262	Upstream	Hyper	CG	Soltu.DM.07G020890	sequence-specific DNA binding transcription factors	NA	-	-2.95098
chr07	51499484	51499569	Upstream	Hypo	CG	Soltu.DM.07G021200	S-domain-2	NA	-	-1.49857
chr07	51637266	51637374	Upstream	Hypo	CG	Soltu.DM.07G021390	cytochrome P450, family 72, subfamily A, polypeptide	NA	-	1.08062
chr07	51728963	51729145	Upstream	Hypo	CG	Soltu.DM.07G021540	S-domain-2	NA	-	-4.2941
chr07	51828968	51829031	Upstream	Hyper	CG	Soltu.DM.07G021710	Calcium-dependent phosphotriesterase superfamily protein	NA	+	1.01029
chr07	51948979	51949054	Upstream	Hypo	CG	Soltu.DM.07G021830	disease resistance family protein / LRR family protein	NA	-	1.27188
chr07	55504383	55504467	Upstream	Hyper	CG	Soltu.DM.07G025880	conserved hypothetical protein	NA	+	1.40443
chr07	55706897	55707080	Upstream	Hypo	CG	Soltu.DM.07G026140	cytochrome P450, family 716, subfamily A, polypeptide	NA	-	3.93374
chr07	55770682	55770788	Upstream	Hypo	CG	Soltu.DM.07G026260	endoribonuclease L-PSP family protein	NA	-	-2.03431
chr07	56865204	56865344	Upstream	Hypo	CG	Soltu.DM.07G027870	amino acid permease	NA	+	-1.01726
chr07	57148637	57149226	Upstream	Hyper	CG	Soltu.DM.07G028150	translocase outer membrane 20-2	NA	-	3.8721
chr08	1268315	1268390	Upstream	Hyper	CG	Soltu.DM.08G000720	NB-ARC domain-containing disease resistance protein	NA	-	1.24311
chr08	1269169	1269467	Upstream	Hyper	CG	Soltu.DM.08G000720	NB-ARC domain-containing disease resistance protein	NA	-	1.24311
chr08	1276420	1276486	Upstream	Hypo	CG	Soltu.DM.08G000750	hypothetical protein	NA	-	-1.71426
chr08	1330601	1330687	Upstream	Hyper	CG	Soltu.DM.08G000800	NB-ARC domain-containing disease resistance protein	NA	-	3.3694
chr08	1404069	1404245	Upstream	Hyper	CG	Soltu.DM.08G000860	nudix hydrolase homolog	NA	-	1.72099
chr08	1404069	1404245	Upstream	Hyper	CG	Soltu.DM.08G000870	NB-ARC domain-containing disease resistance protein	NA	+	3.78106
chr08	1786272	1786362	Upstream	Hyper	CG	Soltu.DM.08G001280	aluminum-activated, malate transporter	NA	-	1.10873
chr08	1828141	1828226	Upstream	Hypo	CG	Soltu.DM.08G001350	RNI-like superfamily protein	NA	+	1.53436
chr08	1957785	1957901	Upstream	Hyper	CG	Soltu.DM.08G001480	cytochrome P450, family 76, subfamily C, polypeptide	NA	-	2.64814
chr08	2549916	2550198	Upstream	Hyper	CG	Soltu.DM.08G001850	Plant invertase/pectin methylesterase inhibitor superfamily protein	NA	-	1.01671
chr08	2550348	2550582	Upstream	Hypo	CG	Soltu.DM.08G001850	Plant invertase/pectin methylesterase inhibitor superfamily protein	NA	-	1.01671
chr08	2846001	2846259	Upstream	Hypo	CG	Soltu.DM.08G002180	Uridine diphosphate glycosyltransferase 74E2	NA	-	1.42089
chr08	2896025	2896437	Upstream	Hypo	CG	Soltu.DM.08G002200	Uridine diphosphate glycosyltransferase 74E2	NA	-	2.22978
chr08	3082794	3083063	Upstream	Hypo	CG	Soltu.DM.08G002390	transcriptional factor B3 family protein	NA	-	-1.24527
chr08	3083709	3083858	Upstream	Hyper	CG	Soltu.DM.08G002390	transcriptional factor B3 family protein	NA	-	-1.24527
chr08	3306563	3306679	Upstream	Hyper	CG	Soltu.DM.08G002730	Nucleotide-diphospho-sugar transferases superfamily protein	NA	+	1.22366
chr08	3534672	3534781	Upstream	Hypo	CG	Soltu.DM.08G002940	HXXXD-type acyl-transferase family protein	NA	+	5.21654
chr08	10158245	10158339	Upstream	Hyper	CG	Soltu.DM.08G006650	hypothetical protein	Triose-phosphate/phosphate translocator (APE2) Isoform	+	1.11334
chr08	25864874	25864976	Upstream	Hypo	CG	Soltu.DM.08G009310	beta-hydroxyisobutyryl-CoA hydrolase	NA	-	1.40237
chr08	25865623	25865721	Upstream	Hyper	CG	Soltu.DM.08G009310	beta-hydroxyisobutyryl-CoA hydrolase	NA	-	1.40237
chr08	30556395	30556451	Upstream	Hyper	CG	Soltu.DM.08G010300	hypothetical protein	NA	-	-3.02073
chr08	31650197	31650304	Upstream	Hyper	CG	Soltu.DM.08G010660	MLP-like protein	NA	-	-1.94572
chr08	37670368	37670664	Upstream	Hyper	CG	Soltu.DM.08G012340	monogalactosyl diacylglycerol synthase	NA	-	-4.69678
chr08	37873992	37874316	Upstream	Hypo	CG	Soltu.DM.08G012520	hypothetical protein	NA	+	8.56521
chr08	37908394	37908607	Upstream	Hypo	CG	Soltu.DM.08G012570	Ankyrin repeat family protein	NA	+	1.29437
chr08	38957003	38957059	Upstream	Hyper	CG	Soltu.DM.08G013130	cytochrome P450, family 711, subfamily A, polypeptide	NA	-	-1.19813
chr08	42243484	42243833	Upstream	Hyper	CG	Soltu.DM.08G015020	RNA recognition motif (RRM)-containing protein	NA	+	-5.20243
chr08	43597599	43597692	Upstream	Hypo	CG	Soltu.DM.08G015720	Ran BP2/NZF zinc finger-like superfamily protein	NA	-	-2.2591
chr08	44080566	44080934	Upstream	Hyper	CG	Soltu.DM.08G016100	lipid transfer protein	NA	+	-1.14831
chr08	44431003	44431108	Upstream	Hypo	CG	Soltu.DM.08G016370	ABC-2 and Plant PDR ABC-type transporter family protein	NA	+	-3.6306
chr08	45136830	45136965	Upstream	Hyper	CG	Soltu.DM.08G016890	hypothetical protein	NA	+	2.42096
chr08	46005824	46005879	Upstream	Hyper	CG	Soltu.DM.08G017520	hypothetical protein	NA	+	1.31432
chr08	46024034	46024141	Upstream	Hyper	CG	Soltu.DM.08G017570	breast basic conserved	NA	-	1.8531
chr08	47459950	47460053	Upstream	Hypo	CG	Soltu.DM.08G018700	ribosomal protein S6	NA	+	-1.7327
chr08	47479509	47479699	Upstream	Hypo	CG	Soltu.DM.08G018730	NB-ARC domain-containing disease resistance protein	NA	-	-4.54671
chr08	47534473	47534625	Upstream	Hyper	CG	Soltu.DM.08G018760	Putative disease resistance protein RGA3	NA	-	-4.45007
chr08	48529443	48529551	Upstream	Hypo	CG	Soltu.DM.08G019590	Basic-leucine zipper (bZIP) transcription factor family protein	NA	+	-2.59829
chr08	48563865	48563951	Upstream	Hypo	CG	Soltu.DM.08G019610	Protein of Unknown Function (DUF239)	NA	+	4.52672
chr08	48564190	48564279	Upstream	Hypo	CG	Soltu.DM.08G019610	Protein of Unknown Function (DUF239)	NA	+	4.52672
chr08	48742689	48742828	Upstream	Hypo	CG	Soltu.DM.08G019800	Pectinacetylesterase family protein	NA	+	1.3426
chr08	48743481	48743681	Upstream	Hypo	CG	Soltu.DM.08G019800	Pectinacetylesterase family protein	NA	+	1.3426
chr08	48744148	48744209	Upstream	Hyper	CG	Soltu.DM.08G019800	Pectinacetylesterase family protein	NA	+	1.3426
chr08	49297108	49297367	Upstream	Hyper	CG	Soltu.DM.08G020040	Terpenoid cyclases/Protein prenyltransferases superfamily protein	NA	+	3.22706
chr08	49298502	49298608	Upstream	Hyper	CG	Soltu.DM.08G020040	Terpenoid cyclases/Protein prenyltransferases superfamily protein	NA	+	3.22706
chr08	51241496	51241719	Upstream	Hypo	CG	Soltu.DM.08G021870	Protein of unknown function (DUF59)	NA	+	-2.25574
chr08	51242040	51242476	Upstream	Hypo	CG	Soltu.DM.08G021870	Protein of unknown function (DUF59)	NA	+	-2.25574
chr08	51396826	51396880	Upstream	Hypo	CG	Soltu.DM.08G022070	cytochrome P450, family 71, subfamily B, polypeptide	NA	+	-1.58294
chr08	52593074	52593151	Upstream	Hypo	CG	Soltu.DM.08G023140	hypothetical protein	NA	+	1.21037
chr08	55029109	55029187	Upstream	Hypo	CG	Soltu.DM.08G025230	Bifunctional inhibitor/lipid-transfer protein/seed storage 2S albumin superfamily protein	NA	+	1.64429
chr08	55430393	55430489	Upstream	Hypo	CG	Soltu.DM.08G025670	cytochrome P450, family 706, subfamily A, polypeptide	NA	+	4.53082
chr08	55430738	55430928	Upstream	Hypo	CG	Soltu.DM.08G025670	cytochrome P450, family 706, subfamily A, polypeptide	NA	+	4.53082
chr08	55497752	55497829	Upstream	Hyper	CG	Soltu.DM.08G025790	cytochrome P450, family 706, subfamily A, polypeptide	NA	+	1.6585
chr08	55544858	55544920	Upstream	Hypo	CG	Soltu.DM.08G025830	copper amine oxidase family protein	NA	-	3.50348
chr08	56072442	56072494	Upstream	Hyper	CG	Soltu.DM.08G026520	Subtilase family protein	NA	+	-6.2515
chr08	58036158	58036230	Upstream	Hypo	CG	Soltu.DM.08G028710	conserved hypothetical protein	NA	-	-2.08199
chr08	58036512	58036602	Upstream	Hypo	CG	Soltu.DM.08G028710	conserved hypothetical protein	NA	-	-2.08199
chr09	1319785	1319966	Upstream	Hyper	CG	Soltu.DM.09G001790	NAD(P)-binding Rossmann-fold superfamily protein	NA	-	-2.86536
chr09	2637018	2637092	Upstream	Hypo	CG	Soltu.DM.09G003280	Basic-leucine zipper (bZIP) transcription factor family protein	NA	+	2.28365
chr09	3845131	3845372	Upstream	Hypo	CG	Soltu.DM.09G004390	cytochrome P450, family 76, subfamily G, polypeptide	NA	+	2.72436
chr09	4698743	4699057	Upstream	Hypo	CG	Soltu.DM.09G005220	F-box and associated interaction domains-containing protein	NA	-	-3.41664
chr09	5940511	5940627	Upstream	Hypo	CG	Soltu.DM.09G006170	Peroxidase superfamily protein	NA	+	-1.26151
chr09	8118410	8118580	Upstream	Hyper	CG	Soltu.DM.09G007890	hypothetical protein	NA	-	-4.00297
chr09	10768771	10768821	Upstream	Hypo	CG	Soltu.DM.09G009180	wall-associated kinase	NA	-	-2.79525
chr09	26040578	26040745	Upstream	Hypo	CG	Soltu.DM.09G012530	Nucleic acid-binding, OB-fold-like protein	NA	+	-1.42291
chr09	27906742	27906818	Upstream	Hypo	CG	Soltu.DM.09G012760	Protein kinase superfamily protein	NA	+	7.42897
chr09	41214261	41214328	Upstream	Hypo	CG	Soltu.DM.09G015430	hypothetical protein	NA	+	-1.78734
chr09	41423781	41424179	Upstream	Hyper	CG	Soltu.DM.09G015460	Far-red impaired responsive (FAR1) family protein	NA	-	-4.66297
chr09	41423781	41424179	Upstream	Hyper	CG	Soltu.DM.09G015470	Far-red impaired responsive (FAR1) family protein	NA	-	-6.50822
chr09	54065942	54065992	Upstream	Hyper	CG	Soltu.DM.09G019660	basic helix-loop-helix (bHLH) DNA-binding superfamily protein	NA	+	-4.40819
chr09	58115632	58115938	Upstream	Hyper	CG	Soltu.DM.09G022520	hypothetical protein	NA	-	-3.14778
chr09	58229172	58229254	Upstream	Hyper	CG	Soltu.DM.09G022610	alpha/beta-Hydrolases superfamily protein	NA	-	-1.01994
chr09	60119254	60119343	Upstream	Hypo	CG	Soltu.DM.09G024260	amine oxidase	NA	-	-2.28356
chr09	60168985	60169085	Upstream	Hypo	CG	Soltu.DM.09G024270	amine oxidase	NA	-	-1.54795
chr09	60839267	60839362	Upstream	Hypo	CG	Soltu.DM.09G024940	sulfate transporter 3;1	NA	-	-1.69181
chr09	62917004	62917135	Upstream	Hyper	CG	Soltu.DM.09G026810	Protein kinase superfamily protein	NA	-	-2.65508
chr09	63463740	63463926	Upstream	Hypo	CG	Soltu.DM.09G027490	Tetratricopeptide repeat (TPR)-like superfamily protein	NA	-	-1.4448
chr09	63465140	63465271	Upstream	Hypo	CG	Soltu.DM.09G027490	Tetratricopeptide repeat (TPR)-like superfamily protein	NA	-	-1.4448
chr09	64374499	64374764	Upstream	Hypo	CG	Soltu.DM.09G028440	Inosine triphosphate pyrophosphatase family protein	NA	+	-1.16824
chr09	65278097	65278290	Upstream	Hyper	CG	Soltu.DM.09G029180	Histidine kinase-, DNA gyrase B-, and HSP90-like ATPase family protein	NA	+	-1.22043
chr09	65754635	65754718	Upstream	Hyper	CG	Soltu.DM.09G029650	hypothetical protein	NA	+	1.22116
chr09	66339094	66339305	Upstream	Hypo	CG	Soltu.DM.09G030380	hypothetical protein	NA	+	-1.81852
chr09	66411641	66412117	Upstream	Hyper	CG	Soltu.DM.09G030500	Terpenoid cyclases/Protein prenyltransferases superfamily protein	NA	-	5.21402
chr09	66661272	66661372	Upstream	Hypo	CG	Soltu.DM.09G030780	NAD(P)-linked oxidoreductase superfamily protein	NA	+	1.02667
chr09	66744048	66744336	Upstream	Hyper	CG	Soltu.DM.09G030930	cytochrome P450, family 83, subfamily B, polypeptide	NA	+	2.11857
chr09	66818153	66818312	Upstream	Hyper	CG	Soltu.DM.09G031050	HOPZ-ACTIVATED RESISTANCE	NA	-	-2.8578
chr10	101845	101932	Upstream	Hypo	CG	Soltu.DM.10G000070	O-methyltransferase	NA	-	-1.12724
chr10	431638	431694	Upstream	Hypo	CG	Soltu.DM.10G000500	terpene synthase	NA	-	1.20917
chr10	909180	909261	Upstream	Hypo	CG	Soltu.DM.10G001090	nudix hydrolase homolog	NA	+	-1.70762
chr10	3328370	3328521	Upstream	Hypo	CG	Soltu.DM.10G004020	ADP/ATP carrier	NA	+	4.38161
chr10	3399830	3399983	Upstream	Hypo	CG	Soltu.DM.10G004100	basic helix-loop-helix (bHLH) DNA-binding superfamily protein	NA	-	1.22882
chr10	5692193	5692334	Upstream	Hypo	CG	Soltu.DM.10G005730	ubiquitin-conjugating enzyme	NA	-	1.24293
chr10	7384532	7384647	Upstream	Hyper	CG	Soltu.DM.10G006880	phospholipase D beta	NA	+	5.18766
chr10	46394739	46394813	Upstream	Hypo	CG	Soltu.DM.10G016590	NB-ARC domain-containing disease resistance protein	NA	+	1.28756
chr10	46398113	46398268	Upstream	Hypo	CG	Soltu.DM.10G016600	fructose-bisphosphate aldolase	NA	+	1.03147
chr10	46399208	46399356	Upstream	Hypo	CG	Soltu.DM.10G016600	fructose-bisphosphate aldolase	NA	+	1.03147
chr10	46776411	46776615	Upstream	Hyper	CG	Soltu.DM.10G016900	plasma membrane intrinsic protein 1A	NA	-	-1.35285
chr10	47431650	47431791	Upstream	Hypo	CG	Soltu.DM.10G017390	Cysteine proteinases superfamily protein	NA	+	2.55967
chr10	50380248	50380362	Upstream	Hyper	CG	Soltu.DM.10G019110	PYRIMIDINE	NA	+	1.99003
chr10	50505648	50505815	Upstream	Hypo	CG	Soltu.DM.10G019210	Development and cell death domain containing protein	NA	+	6.70531
chr10	50788211	50788299	Upstream	Hypo	CG	Soltu.DM.10G019440	Thiamine pyrophosphate dependent pyruvate decarboxylase family protein	NA	-	1.24974
chr10	52481985	52482253	Upstream	Hyper	CG	Soltu.DM.10G020790	Heavy metal transport/detoxification superfamily protein	NA	+	2.335
chr10	52544914	52545043	Upstream	Hypo	CG	Soltu.DM.10G020820	myb domain protein	NA	+	-4.16997
chr10	52700773	52700984	Upstream	Hyper	CG	Soltu.DM.10G020890	hypothetical protein	NA	-	-4.13906
chr10	52701455	52701552	Upstream	Hypo	CG	Soltu.DM.10G020890	hypothetical protein	NA	-	-4.13906
chr10	52701565	52701664	Upstream	Hyper	CG	Soltu.DM.10G020890	hypothetical protein	NA	-	-4.13906
chr10	52832656	52832858	Upstream	Hyper	CG	Soltu.DM.10G020960	12-oxophytodienoate reductase	NA	+	-1.70871
chr10	54570834	54570956	Upstream	Hypo	CG	Soltu.DM.10G022410	NAD(P)-binding Rossmann-fold superfamily protein	NA	-	1.45124
chr10	54692915	54693134	Upstream	Hyper	CG	Soltu.DM.10G022530	UDP-Glycosyltransferase superfamily protein	NA	-	-1.38566
chr10	55109059	55109123	Upstream	Hypo	CG	Soltu.DM.10G023080	glycerol-3-phosphate acyltransferase	NA	+	-2.51693
chr10	55432920	55433062	Upstream	Hyper	CG	Soltu.DM.10G023590	cytochrome P450, family 71, subfamily B, polypeptide	NA	-	7.22511
chr10	55914839	55915239	Upstream	Hypo	CG	Soltu.DM.10G024240	aconitase	NA	-	2.84139
chr10	56048405	56048473	Upstream	Hypo	CG	Soltu.DM.10G024420	phosphoadenosine phosphosulfate (PAPS) reductase family protein	NA	-	1.17958
chr10	56691566	56691668	Upstream	Hyper	CG	Soltu.DM.10G025040	cell wall invertase	cell wall invertase, Lin6-like	+	1.00905
chr10	59206748	59207146	Upstream	Hyper	CG	Soltu.DM.10G028090	UDP-glycosyltransferase 73B4	NA	+	3.53959
chr10	59207149	59207712	Upstream	Hypo	CG	Soltu.DM.10G028090	UDP-glycosyltransferase 73B4	NA	+	3.53959
chr10	60380583	60380712	Upstream	Hypo	CG	Soltu.DM.10G029730	Auxin efflux carrier family protein	NA	-	-1.29159
chr11	795224	795305	Upstream	Hyper	CG	Soltu.DM.11G000570	tonoplast dicarboxylate transporter	NA	-	1.23482
chr11	1304104	1304189	Upstream	Hyper	CG	Soltu.DM.11G001310	ethylene-responsive element binding factor	NA	-	-1.81166
chr11	1494610	1494695	Upstream	Hypo	CG	Soltu.DM.11G001680	NB-ARC domain-containing disease resistance protein	NA	+	6.38705
chr11	1512000	1512312	Upstream	Hypo	CG	Soltu.DM.11G001700	carbon-sulfur lyases	NA	-	-1.14644
chr11	1981296	1981414	Upstream	Hyper	CG	Soltu.DM.11G001940	cinnamyl alcohol dehydrogenase	NA	-	-2.21562
chr11	1982139	1982257	Upstream	Hypo	CG	Soltu.DM.11G001940	cinnamyl alcohol dehydrogenase	NA	-	-2.21562
chr11	1986381	1986451	Upstream	Hyper	CG	Soltu.DM.11G001950	Disease resistance protein (TIR-NBS-LRR class) family	NA	+	2.07794
chr11	1998062	1998156	Upstream	Hypo	CG	Soltu.DM.11G001960	Toll-Interleukin-Resistance (TIR) domain family protein	NA	+	-1.81632
chr11	1998255	1998334	Upstream	Hyper	CG	Soltu.DM.11G001960	Toll-Interleukin-Resistance (TIR) domain family protein	NA	+	-1.81632
chr11	3453148	3453234	Upstream	Hypo	CG	Soltu.DM.11G003500	Protein kinase superfamily protein	NA	+	1.66212
chr11	5313049	5313603	Upstream	Hypo	CG	Soltu.DM.11G005210	hypothetical protein	NA	+	3.89015
chr11	5771042	5771220	Upstream	Hyper	CG	Soltu.DM.11G005810	hypothetical protein	NA	-	1.20945
chr11	15881316	15881406	Upstream	Hypo	CG	Soltu.DM.11G012860	F-box/RNI-like superfamily protein	NA	+	-1.14986
chr11	27499843	27499912	Upstream	Hypo	CG	Soltu.DM.11G015400	RING/U-box superfamily protein	NA	-	-2.3283
chr11	29942892	29943039	Upstream	Hypo	CG	Soltu.DM.11G016110	casein kinase alpha	NA	+	-7.62028
chr11	33748981	33749220	Upstream	Hypo	CG	Soltu.DM.11G017300	hypothetical protein	NA	+	-8.22004
chr11	33749666	33750415	Upstream	Hyper	CG	Soltu.DM.11G017300	hypothetical protein	NA	+	-8.22004
chr11	33752595	33752680	Upstream	Hypo	CG	Soltu.DM.11G017310	Protein of unknown function (DUF1162)	NA	+	-6.14294
chr11	33753418	33753514	Upstream	Hypo	CG	Soltu.DM.11G017310	Protein of unknown function (DUF1162)	NA	+	-6.14294
chr11	33760324	33760392	Upstream	Hypo	CG	Soltu.DM.11G017320	DUF4283 domain containing protein	NA	+	-5.35681
chr11	33891503	33891828	Upstream	Hypo	CG	Soltu.DM.11G017400	Ypt/Rab-GAP domain of gyp1p superfamily protein	NA	+	-1.81791
chr11	33892227	33892298	Upstream	Hypo	CG	Soltu.DM.11G017400	Ypt/Rab-GAP domain of gyp1p superfamily protein	NA	+	-1.81791
chr11	36950638	36950725	Upstream	Hypo	CG	Soltu.DM.11G018470	NIN like protein	NA	-	2.10612
chr11	36950802	36950968	Upstream	Hyper	CG	Soltu.DM.11G018470	NIN like protein	NA	-	2.10612
chr11	36951052	36951224	Upstream	Hypo	CG	Soltu.DM.11G018470	NIN like protein	NA	-	2.10612
chr11	37900217	37900441	Upstream	Hyper	CG	Soltu.DM.11G019060	Protein of unknown function (DUF1645)	NA	-	2.47524
chr11	39434342	39434402	Upstream	Hyper	CG	Soltu.DM.11G019840	cytochrome P450, family 716, subfamily A, polypeptide	NA	-	-3.61303
chr11	41626410	41626511	Upstream	Hyper	CG	Soltu.DM.11G021590	fatty acid reductase	NA	-	-1.04514
chr11	43680761	43680936	Upstream	Hypo	CG	Soltu.DM.11G023450	hypothetical protein	NA	+	-3.45467
chr11	45183123	45183206	Upstream	Hypo	CG	Soltu.DM.11G025160	2-oxoglutarate (2OG) and Fe(II)-dependent oxygenase superfamily protein	NA	-	-1.92313
chr11	45942638	45942761	Upstream	Hypo	CG	Soltu.DM.11G025920	F-box/RNI-like superfamily protein	NA	-	-2.52853
chr11	46356874	46357053	Upstream	Hypo	CG	Soltu.DM.11G026310	S-adenosyl-L-methionine-dependent methyltransferases superfamily protein	NA	-	-7.84
chr12	446291	446632	Upstream	Hyper	CG	Soltu.DM.12G000260	Disease resistance protein (TIR-NBS-LRR class) family	NA	-	2.63652
chr12	584696	584775	Upstream	Hypo	CG	Soltu.DM.12G000490	pleiotropic drug resistance	NA	-	-2.06387
chr12	592952	593026	Upstream	Hypo	CG	Soltu.DM.12G000500	pleiotropic drug resistance	NA	-	-1.3169
chr12	708996	709195	Upstream	Hypo	CG	Soltu.DM.12G000690	Protein kinase family protein with leucine-rich repeat domain	NA	-	-1.0321
chr12	709708	709917	Upstream	Hypo	CG	Soltu.DM.12G000690	Protein kinase family protein with leucine-rich repeat domain	NA	-	-1.0321
chr12	1338362	1338526	Upstream	Hyper	CG	Soltu.DM.12G001580	response regulator	ARR	+	-11.3912
chr12	1482941	1483041	Upstream	Hypo	CG	Soltu.DM.12G001770	poly(A) polymerase	NA	-	-1.51552
chr12	1694378	1694445	Upstream	Hyper	CG	Soltu.DM.12G002050	hypothetical protein	NA	-	10.3956
chr12	1694378	1694445	Upstream	Hyper	CG	Soltu.DM.12G002060	hypothetical protein	NA	+	5.89662
chr12	1695009	1695094	Upstream	Hyper	CG	Soltu.DM.12G002060	hypothetical protein	NA	+	5.89662
chr12	2446516	2446611	Upstream	Hypo	CG	Soltu.DM.12G003000	Plant self-incompatibility protein S1 family	NA	+	3.83527
chr12	2446923	2446999	Upstream	Hyper	CG	Soltu.DM.12G003000	Plant self-incompatibility protein S1 family	NA	+	3.83527
chr12	2447202	2447503	Upstream	Hyper	CG	Soltu.DM.12G003000	Plant self-incompatibility protein S1 family	NA	+	3.83527
chr12	2792148	2792217	Upstream	Hypo	CG	Soltu.DM.12G003400	phloem protein 2 A5	NA	-	2.75147
chr12	2934699	2934802	Upstream	Hypo	CG	Soltu.DM.12G003590	Polyketide synthase, enoylreductase family protein	NA	-	-3.94857
chr12	2934699	2934802	Upstream	Hypo	CG	Soltu.DM.12G003600	Polyketide synthase, enoylreductase family protein	NA	+	-2.94993
chr12	4361537	4361896	Upstream	Hyper	CG	Soltu.DM.12G005310	ornithine carbamoyltransferase	NA	+	1.06586
chr12	4770754	4771657	Upstream	Hypo	CG	Soltu.DM.12G005850	UDP-glucosyltransferase 73B2	NA	+	-1.29504
chr12	5832015	5832116	Upstream	Hypo	CG	Soltu.DM.12G006960	purine permease	NA	-	1.40339
chr12	6167536	6167706	Upstream	Hypo	CG	Soltu.DM.12G007260	hypothetical protein	NA	-	8.47833
chr12	6345615	6345722	Upstream	Hyper	CG	Soltu.DM.12G007470	carboxyesterase	NA	+	-1.27854
chr12	6623648	6623734	Upstream	Hyper	CG	Soltu.DM.12G007650	Histone superfamily protein	NA	+	-1.35393
chr12	6879224	6879307	Upstream	Hypo	CG	Soltu.DM.12G007830	osmotin	NA	-	-1.16717
chr12	7033593	7033731	Upstream	Hyper	CG	Soltu.DM.12G008060	conserved hypothetical protein	NA	-	2.87674
chr12	7034979	7035169	Upstream	Hypo	CG	Soltu.DM.12G008060	conserved hypothetical protein	NA	-	2.87674
chr12	9005133	9005650	Upstream	Hyper	CG	Soltu.DM.12G009530	hypothetical protein	NA	+	-2.40615
chr12	11103508	11103886	Upstream	Hypo	CG	Soltu.DM.12G011090	WRKY DNA-binding protein	NA	+	1.848
chr12	11623333	11623612	Upstream	Hyper	CG	Soltu.DM.12G011400	Stress up-regulated Nod 19 domain containing protein	NA	-	4.4692
chr12	12143956	12144071	Upstream	Hypo	CG	Soltu.DM.12G011660	Calcium-dependent lipid-binding (CaLB domain) family protein	NA	+	1.46889
chr12	35306824	35306900	Upstream	Hypo	CG	Soltu.DM.12G017090	hypothetical protein	NA	-	-1.45312
chr12	37509546	37509725	Upstream	Hypo	CG	Soltu.DM.12G017850	RING/FYVE/PHD zinc finger superfamily protein	NA	-	8.97095
chr12	37910571	37910688	Upstream	Hypo	CG	Soltu.DM.12G017950	hypothetical protein	NA	+	-1.97396
chr12	37910996	37911248	Upstream	Hypo	CG	Soltu.DM.12G017950	hypothetical protein	NA	+	-1.97396
chr12	42462798	42463168	Upstream	Hypo	CG	Soltu.DM.12G018820	hypothetical protein	NA	-	5.69666
chr12	45135941	45136178	Upstream	Hyper	CG	Soltu.DM.12G019240	hypothetical protein	NA	-	-10.6928
chr12	47842894	47842993	Upstream	Hypo	CG	Soltu.DM.12G020030	hypothetical protein	NA	+	-1.31344
chr12	52773077	52773203	Upstream	Hypo	CG	Soltu.DM.12G022830	hypothetical protein	NA	+	5.59664
chr12	52789847	52790877	Upstream	Hyper	CG	Soltu.DM.12G022850	hypothetical protein	NA	+	4.68069
chr12	52791088	52791262	Upstream	Hypo	CG	Soltu.DM.12G022850	hypothetical protein	NA	+	4.68069
chr12	53327539	53327648	Upstream	Hypo	CG	Soltu.DM.12G023380	NB-ARC domain-containing disease resistance protein	NA	-	-1.87153
chr12	53435906	53436039	Upstream	Hyper	CG	Soltu.DM.12G023540	RPM1-interacting protein 4 (RIN4) family protein	NA	+	-1.67352
chr12	54564834	54565014	Upstream	Hypo	CG	Soltu.DM.12G024630	Stabilizer of iron transporter SufD / Polynucleotidyl transferase	NA	-	-1.44474
chr12	54987735	54987902	Upstream	Hypo	CG	Soltu.DM.12G024950	heat shock transcription factor C1	NA	+	1.24845
chr12	55981393	55981549	Upstream	Hyper	CG	Soltu.DM.12G025990	AMP-dependent synthetase and ligase family protein	NA	+	-1.16461
chr12	57709166	57709244	Upstream	Hypo	CG	Soltu.DM.12G027790	hypothetical protein	NA	+	-1.32781
chr12	57932515	57932599	Upstream	Hypo	CG	Soltu.DM.12G028190	Disease resistance protein (CC-NBS-LRR class) family	NA	+	-2.29914
chr12	58030513	58030775	Upstream	Hyper	CG	Soltu.DM.12G028310	O-methyltransferase	NA	+	-2.06802
chr12	58241136	58241214	Upstream	Hyper	CG	Soltu.DM.12G028600	Zinc-binding dehydrogenase family protein	NA	-	-1.70237
chr01	1858469	1858578	Upstream	Hypo	CHG	Soltu.DM.01G001870	Peroxidase superfamily protein	NA	+	2.22234
chr01	3325611	3325698	Upstream	Hypo	CHG	Soltu.DM.01G003150	conserved hypothetical protein	NA	+	1.30196
chr01	5321855	5321943	Upstream	Hyper	CHG	Soltu.DM.01G005350	cytochrome P450, family 71, subfamily A, polypeptide	NA	-	-3.43787
chr01	7070685	7070813	Upstream	Hyper	CHG	Soltu.DM.01G006240	HSP20-like chaperones superfamily protein	NA	-	-3.33537
chr01	7071263	7071419	Upstream	Hyper	CHG	Soltu.DM.01G006240	HSP20-like chaperones superfamily protein	NA	-	-3.33537
chr01	7927818	7928037	Upstream	Hyper	CHG	Soltu.DM.01G006860	hypothetical protein	NA	+	-1.60943
chr01	7928447	7928501	Upstream	Hyper	CHG	Soltu.DM.01G006860	hypothetical protein	NA	+	-1.60943
chr01	11663290	11663355	Upstream	Hyper	CHG	Soltu.DM.01G008790	hypothetical protein	NA	-	-2.90828
chr01	16518165	16518249	Upstream	Hyper	CHG	Soltu.DM.01G010720	hypothetical protein	NA	-	-1.82018
chr01	18394653	18394756	Upstream	Hyper	CHG	Soltu.DM.01G011140	receptor-like protein kinase	NA	-	-1.17105
chr01	22753657	22753885	Upstream	Hypo	CHG	Soltu.DM.01G012370	hypothetical protein	NA	+	8.01061
chr01	26574307	26574460	Upstream	Hyper	CHG	Soltu.DM.01G013300	conserved hypothetical protein	NA	-	5.60535
chr01	26888577	26888636	Upstream	Hyper	CHG	Soltu.DM.01G013380	hypothetical protein	NA	+	-5.65451
chr01	47523010	47523535	Upstream	Hypo	CHG	Soltu.DM.01G018200	hypothetical protein	NA	+	-4.77547
chr01	53757031	53757618	Upstream	Hyper	CHG	Soltu.DM.01G019650	hypothetical protein	NA	+	-1.6764
chr01	53758137	53758384	Upstream	Hyper	CHG	Soltu.DM.01G019650	hypothetical protein	NA	+	-1.6764
chr01	53773888	53773956	Upstream	Hyper	CHG	Soltu.DM.01G019700	hypothetical protein	NA	+	1.17366
chr01	65888861	65889022	Upstream	Hypo	CHG	Soltu.DM.01G026280	RmlC-like cupins superfamily protein	NA	+	-4.06933
chr01	66770896	66771125	Upstream	Hyper	CHG	Soltu.DM.01G027050	NAD(P)-binding Rossmann-fold superfamily protein	NA	+	1.86046
chr01	67487855	67487983	Upstream	Hypo	CHG	Soltu.DM.01G027690	Domain of unknown function (DUF303)	NA	-	1.34651
chr01	67678176	67678258	Upstream	Hypo	CHG	Soltu.DM.01G027880	Histone superfamily protein	NA	+	-1.88534
chr01	68840951	68841071	Upstream	Hyper	CHG	Soltu.DM.01G029100	glutathione S-transferase TAU	NA	-	-2.9203
chr01	69063006	69063241	Upstream	Hyper	CHG	Soltu.DM.01G029350	S-adenosyl-L-methionine-dependent methyltransferases superfamily protein	NA	-	-2.63415
chr01	77656229	77656337	Upstream	Hypo	CHG	Soltu.DM.01G038840	lipoxygenase	NA	+	-1.15595
chr01	77912216	77912479	Upstream	Hyper	CHG	Soltu.DM.01G039160	hypothetical protein	NA	+	1.60509
chr01	78517633	78517686	Upstream	Hypo	CHG	Soltu.DM.01G039850	Protein phosphatase 2C family protein	NA	-	1.21952
chr01	80262553	80262656	Upstream	Hyper	CHG	Soltu.DM.01G041910	RmlC-like cupins superfamily protein	NA	+	3.08613
chr01	82694568	82694620	Upstream	Hypo	CHG	Soltu.DM.01G044760	GTP cyclohydrolase II	NA	+	1.63828
chr01	82994669	82994889	Upstream	Hypo	CHG	Soltu.DM.01G045140	Terpenoid cyclases/Protein prenyltransferases superfamily protein	NA	+	-4.52197
chr01	86210225	86210395	Upstream	Hypo	CHG	Soltu.DM.01G049390	Erythronate-4-phosphate dehydrogenase family protein	NA	-	-1.26524
chr02	9371955	9372110	Upstream	Hypo	CHG	Soltu.DM.02G001930	oxidoreductase, zinc-binding dehydrogenase family protein	NA	+	1.15009
chr02	9372395	9372951	Upstream	Hypo	CHG	Soltu.DM.02G001930	oxidoreductase, zinc-binding dehydrogenase family protein	NA	+	1.15009
chr02	10993312	10993861	Upstream	Hypo	CHG	Soltu.DM.02G002340	PHYTOENE SYNTHASE	NA	+	1.07601
chr02	12819286	12820170	Upstream	Hyper	CHG	Soltu.DM.02G002910	hypothetical protein	NA	+	-5.25414
chr02	12860415	12860766	Upstream	Hyper	CHG	Soltu.DM.02G002930	hypothetical protein	NA	+	-9.55563
chr02	12954562	12954871	Upstream	Hyper	CHG	Soltu.DM.02G003030	fatty acid hydroxylase	NA	-	-2.72666
chr02	15229854	15229924	Upstream	Hypo	CHG	Soltu.DM.02G003680	ABI five binding protein	NA	+	-6.10349
chr02	25120912	25121270	Upstream	Hyper	CHG	Soltu.DM.02G010240	senescence-associated gene	NA	-	2.34261
chr02	25981393	25981477	Upstream	Hyper	CHG	Soltu.DM.02G011250	VQ motif-containing protein	NA	-	2.55028
chr02	26904585	26904635	Upstream	Hyper	CHG	Soltu.DM.02G012170	iron-regulated transporter	NA	-	2.26483
chr02	27841286	27841337	Upstream	Hyper	CHG	Soltu.DM.02G013130	FAD-binding Berberine family protein	NA	-	-5.53453
chr02	27841669	27842213	Upstream	Hyper	CHG	Soltu.DM.02G013130	FAD-binding Berberine family protein	NA	-	-5.53453
chr02	30358267	30358390	Upstream	Hyper	CHG	Soltu.DM.02G015810	hypothetical protein	NA	-	-1.79801
chr02	32391155	32391653	Upstream	Hyper	CHG	Soltu.DM.02G017980	alpha/beta-Hydrolases superfamily protein	NA	-	2.04191
chr02	32651950	32652049	Upstream	Hyper	CHG	Soltu.DM.02G018230	glycine-rich protein	NA	-	-1.15004
chr02	35071226	35071293	Upstream	Hypo	CHG	Soltu.DM.02G020970	RING/U-box superfamily protein	NA	+	1.41758
chr02	36207128	36207181	Upstream	Hyper	CHG	Soltu.DM.02G022450	glutamate receptor 3.6	NA	-	1.01392
chr02	36712908	36713147	Upstream	Hyper	CHG	Soltu.DM.02G023130	Regulator of Vps4 activity in the MVB pathway protein	NA	+	-1.45891
chr02	36713923	36714058	Upstream	Hypo	CHG	Soltu.DM.02G023130	Regulator of Vps4 activity in the MVB pathway protein	NA	+	-1.45891
chr02	38374242	38374335	Upstream	Hyper	CHG	Soltu.DM.02G025170	hypothetical protein	NA	-	-4.3542
chr02	45148498	45149029	Upstream	Hyper	CHG	Soltu.DM.02G033760	PQ-loop repeat family protein / transmembrane family protein	NA	+	-1.5127
chr03	326734	327060	Upstream	Hypo	CHG	Soltu.DM.03G000190	Major facilitator superfamily protein	NA	+	5.23533
chr03	1077952	1078072	Upstream	Hypo	CHG	Soltu.DM.03G001180	hypothetical protein	NA	+	1.08238
chr03	1693369	1693457	Upstream	Hyper	CHG	Soltu.DM.03G001770	DUF4228 domain containing protein	NA	+	2.17565
chr03	3194982	3195065	Upstream	Hypo	CHG	Soltu.DM.03G003270	fatty acid desaturase	NA	+	8.47815
chr03	6028394	6029864	Upstream	Hyper	CHG	Soltu.DM.03G005250	Phototropic-responsive NPH3 family protein	NA	+	-7.57977
chr03	6991377	6991683	Upstream	Hypo	CHG	Soltu.DM.03G005670	GroES-like zinc-binding dehydrogenase family protein	NA	+	-4.82056
chr03	6991901	6992248	Upstream	Hypo	CHG	Soltu.DM.03G005670	GroES-like zinc-binding dehydrogenase family protein	NA	+	-4.82056
chr03	18111118	18111182	Upstream	Hyper	CHG	Soltu.DM.03G007920	MATE efflux family protein	NA	+	-7.50603
chr03	20790252	20790774	Upstream	Hyper	CHG	Soltu.DM.03G008590	Ribosomal L18p/L5e family protein	NA	+	-4.27479
chr03	32850598	32850675	Upstream	Hypo	CHG	Soltu.DM.03G011980	UDP-glucosyl transferase 85A7	NA	+	-1.96647
chr03	33222267	33222550	Upstream	Hypo	CHG	Soltu.DM.03G012190	hypothetical protein	NA	+	-8.13605
chr03	41175182	41175318	Upstream	Hyper	CHG	Soltu.DM.03G016810	MATE efflux family protein	NA	+	1.42323
chr03	43222868	43223154	Upstream	Hyper	CHG	Soltu.DM.03G018570	kunitz trypsin inhibitor	NA	+	-3.44152
chr03	43506834	43506904	Upstream	Hypo	CHG	Soltu.DM.03G018820	Protein of unknown function (DUF761)	NA	+	1.87543
chr03	45319548	45319694	Upstream	Hyper	CHG	Soltu.DM.03G020350	sigma factor A	NA	+	1.70639
chr03	45767673	45767774	Upstream	Hyper	CHG	Soltu.DM.03G020880	cytochrome P450, family 89, subfamily A, polypeptide	NA	-	-8.63542
chr03	45845768	45845952	Upstream	Hyper	CHG	Soltu.DM.03G020950	cytochrome P450, family 89, subfamily A, polypeptide	NA	-	1.02969
chr03	50821566	50821714	Upstream	Hyper	CHG	Soltu.DM.03G025770	Terpenoid cyclases/Protein prenyltransferases superfamily protein	NA	-	1.91854
chr03	51449275	51449354	Upstream	Hyper	CHG	Soltu.DM.03G026620	Raffinose synthase family protein	NA	+	-6.8494
chr03	58048176	58048284	Upstream	Hyper	CHG	Soltu.DM.03G034680	Putative methyltransferase family protein	NA	+	-1.13209
chr03	58730562	58731012	Upstream	Hypo	CHG	Soltu.DM.03G035610	cellulase	NA	+	1.96284
chr04	863659	863745	Upstream	Hyper	CHG	Soltu.DM.04G000620	Protein of unknown function (DUF1336)	NA	-	-1.14039
chr04	1189014	1189888	Upstream	Hyper	CHG	Soltu.DM.04G001200	Galactose oxidase/kelch repeat superfamily protein	NA	-	4.32101
chr04	1662203	1662509	Upstream	Hyper	CHG	Soltu.DM.04G001550	HOPZ-ACTIVATED RESISTANCE	NA	-	3.25791
chr04	3455325	3455588	Upstream	Hypo	CHG	Soltu.DM.04G003080	MLP-like protein	NA	+	-4.98804
chr04	4028657	4028915	Upstream	Hyper	CHG	Soltu.DM.04G003590	Disease resistance protein (CC-NBS-LRR class) family	NA	-	3.77605
chr04	4127117	4127228	Upstream	Hyper	CHG	Soltu.DM.04G003700	NB-ARC domain-containing disease resistance protein	NA	-	5.55053
chr04	4154029	4154247	Upstream	Hypo	CHG	Soltu.DM.04G003720	xyloglucan endotransglucosylase/hydrolase	NA	+	2.28852
chr04	4292564	4292859	Upstream	Hyper	CHG	Soltu.DM.04G003910	UDP-glucosyl transferase 85A5	NA	+	1.01486
chr04	4300771	4300951	Upstream	Hyper	CHG	Soltu.DM.04G003930	UDP-Glycosyltransferase superfamily protein	NA	+	3.4912
chr04	5285546	5285749	Upstream	Hyper	CHG	Soltu.DM.04G004880	Plant protein of unknown function (DUF247)	NA	-	6.08712
chr04	5388732	5389242	Upstream	Hypo	CHG	Soltu.DM.04G004940	Plant protein of unknown function (DUF247)	NA	-	3.56201
chr04	7289600	7289735	Upstream	Hypo	CHG	Soltu.DM.04G006990	UDP-glucose:flavonoid 3-o-glucosyltransferase	NA	+	-1.17572
chr04	7290057	7290195	Upstream	Hypo	CHG	Soltu.DM.04G006990	UDP-glucose:flavonoid 3-o-glucosyltransferase	NA	+	-1.17572
chr04	22089718	22090231	Upstream	Hyper	CHG	Soltu.DM.04G014190	hypothetical protein	NA	+	6.34663
chr04	28159011	28159300	Upstream	Hyper	CHG	Soltu.DM.04G015540	hypothetical protein	NA	-	-1.24231
chr04	28160383	28160600	Upstream	Hyper	CHG	Soltu.DM.04G015540	hypothetical protein	NA	-	-1.24231
chr04	28164197	28164766	Upstream	Hyper	CHG	Soltu.DM.04G015560	hypothetical protein	NA	-	-1.12323
chr04	28165060	28165179	Upstream	Hyper	CHG	Soltu.DM.04G015560	hypothetical protein	NA	-	-1.12323
chr04	47633316	47633379	Upstream	Hypo	CHG	Soltu.DM.04G020670	cytochrome P450, family 71, subfamily B, polypeptide	NA	+	-2.77828
chr04	51284991	51285052	Upstream	Hyper	CHG	Soltu.DM.04G022650	cytochrome P450, family 71, subfamily A, polypeptide	NA	-	-4.88775
chr04	51340268	51340382	Upstream	Hyper	CHG	Soltu.DM.04G022660	cytochrome P450, family 71, subfamily A, polypeptide	NA	+	-1.91347
chr04	54151932	54152052	Upstream	Hypo	CHG	Soltu.DM.04G024370	Protein of Unknown Function (DUF239)	NA	-	2.15592
chr04	54952286	54952355	Upstream	Hypo	CHG	Soltu.DM.04G025030	C2H2-like zinc finger protein	NA	-	-4.05558
chr04	56091689	56091891	Upstream	Hyper	CHG	Soltu.DM.04G025760	Plant protein of unknown function (DUF869)	NA	-	-5.35461
chr04	56115959	56116178	Upstream	Hypo	CHG	Soltu.DM.04G025800	Plant protein of unknown function (DUF869)	NA	-	-3.25973
chr04	56135920	56136175	Upstream	Hyper	CHG	Soltu.DM.04G025810	Plant protein of unknown function (DUF869)	NA	-	-3.18661
chr04	56494509	56494585	Upstream	Hypo	CHG	Soltu.DM.04G026170	Plant protein of unknown function (DUF869)	NA	-	-5.58305
chr04	57284756	57284842	Upstream	Hypo	CHG	Soltu.DM.04G026810	Complex 1 protein (LYR family) domain containing protein	NA	+	1.48599
chr04	57911350	57911502	Upstream	Hyper	CHG	Soltu.DM.04G027260	ABA/WDS induced protein domain containing protein	NA	+	1.40717
chr04	60888849	60888979	Upstream	Hypo	CHG	Soltu.DM.04G029540	Protein kinase family protein with leucine-rich repeat domain	NA	+	1.43194
chr04	65608698	65609060	Upstream	Hyper	CHG	Soltu.DM.04G034110	phospholipase A 2A	NA	-	5.66763
chr04	66077467	66077634	Upstream	Hyper	CHG	Soltu.DM.04G034640	cytochrome P450, family 82, subfamily C, polypeptide	NA	+	-4.2403
chr04	66770592	66770689	Upstream	Hyper	CHG	Soltu.DM.04G035460	RAD-like	NA	+	-3.11863
chr04	68362006	68362099	Upstream	Hyper	CHG	Soltu.DM.04G037360	Zinc-binding alcohol dehydrogenase family protein	NA	+	-2.2667
chr05	528409	528497	Upstream	Hypo	CHG	Soltu.DM.05G000660	general regulatory factor	NA	+	-6.05225
chr05	5085637	5085965	Upstream	Hyper	CHG	Soltu.DM.05G005740	NB-ARC domain-containing disease resistance protein	NA	+	-1.82687
chr05	5105667	5105778	Upstream	Hyper	CHG	Soltu.DM.05G005780	Late blight resistance protein R1 domain containing protein	NA	+	-5.68304
chr05	5170900	5171086	Upstream	Hyper	CHG	Soltu.DM.05G005890	Protein of unknown function (DUF616)	NA	+	-1.00295
chr05	5983473	5983628	Upstream	Hyper	CHG	Soltu.DM.05G006270	hypothetical protein	NA	-	8.20556
chr05	8727579	8727960	Upstream	Hyper	CHG	Soltu.DM.05G008690	nuclear factor Y, subunit B6	NA	-	1.23195
chr05	9306158	9306219	Upstream	Hyper	CHG	Soltu.DM.05G009140	NB-ARC domain-containing disease resistance protein	NA	+	-1.0447
chr05	9457922	9457977	Upstream	Hyper	CHG	Soltu.DM.05G009280	NB-ARC domain-containing disease resistance protein	NA	-	-1.544
chr05	9721766	9722506	Upstream	Hyper	CHG	Soltu.DM.05G009390	Protein kinase superfamily protein	NA	+	-2.37585
chr05	9722721	9722876	Upstream	Hyper	CHG	Soltu.DM.05G009390	Protein kinase superfamily protein	NA	+	-2.37585
chr05	10816846	10816898	Upstream	Hyper	CHG	Soltu.DM.05G010170	embryo defective	NA	-	1.06888
chr05	11546313	11546379	Upstream	Hypo	CHG	Soltu.DM.05G010560	hypothetical protein	NA	-	1.31799
chr05	33168880	33168959	Upstream	Hyper	CHG	Soltu.DM.05G015800	hypothetical protein	NA	+	-2.04259
chr05	35267276	35267402	Upstream	Hypo	CHG	Soltu.DM.05G016050	tryptophan aminotransferase of Arabidopsis	NA	-	1.03097
chr05	40651681	40651781	Upstream	Hyper	CHG	Soltu.DM.05G017050	acireductone dioxygenase	NA	+	-1.55422
chr05	41929955	41930060	Upstream	Hypo	CHG	Soltu.DM.05G017400	hypothetical protein	NA	-	1.57708
chr05	46429858	46430160	Upstream	Hyper	CHG	Soltu.DM.05G018940	hypothetical protein	NA	-	-9.18319
chr05	54324442	54324518	Upstream	Hypo	CHG	Soltu.DM.05G026070	hypothetical protein	NA	-	2.26545
chr05	54326554	54326652	Upstream	Hypo	CHG	Soltu.DM.05G026080	hypothetical protein	NA	+	-1.71841
chr05	54428421	54428988	Upstream	Hyper	CHG	Soltu.DM.05G026270	Arabidopsis thaliana protein of unknown function (DUF794)	NA	-	-3.32347
chr05	54436339	54436453	Upstream	Hyper	CHG	Soltu.DM.05G026290	Flavin containing amine oxidoreductase family protein	NA	-	-3.11257
chr05	55072033	55072212	Upstream	Hypo	CHG	Soltu.DM.05G027190	xylem NAC domain	NAC domain protein	+	4.91627
chr06	2491258	2491383	Upstream	Hyper	CHG	Soltu.DM.06G002110	cullin	NA	+	-4.08429
chr06	2719682	2719793	Upstream	Hyper	CHG	Soltu.DM.06G002280	MLP-like protein	NA	-	-5.72199
chr06	2896848	2896929	Upstream	Hyper	CHG	Soltu.DM.06G002500	UDP-glucosyltransferase 74F2	NA	-	-4.86368
chr06	5215645	5215780	Upstream	Hyper	CHG	Soltu.DM.06G004150	Protein kinase superfamily protein	NA	-	1.02586
chr06	6196976	6197271	Upstream	Hyper	CHG	Soltu.DM.06G004530	hypothetical protein	NA	+	5.09968
chr06	6427644	6428366	Upstream	Hyper	CHG	Soltu.DM.06G004640	rna processing factor	NA	-	1.68763
chr06	12022711	12022838	Upstream	Hyper	CHG	Soltu.DM.06G006410	Ribosomal protein L14p/L23e family protein	NA	-	-1.80961
chr06	13758937	13759007	Upstream	Hyper	CHG	Soltu.DM.06G006720	Ssu72-like family protein	NA	+	-8.10438
chr06	31375207	31375537	Upstream	Hypo	CHG	Soltu.DM.06G010320	DRE-binding protein 2A	NA	-	2.21175
chr06	31375744	31375840	Upstream	Hypo	CHG	Soltu.DM.06G010320	DRE-binding protein 2A	NA	-	2.21175
chr06	31938990	31939127	Upstream	Hypo	CHG	Soltu.DM.06G010600	Nop53 (60S ribosomal biogenesis) domain containing protein	NA	+	-2.34754
chr06	35241014	35241118	Upstream	Hyper	CHG	Soltu.DM.06G011720	polyribonucleotide nucleotidyltransferase, putative	NA	-	-1.67159
chr06	35241222	35241724	Upstream	Hypo	CHG	Soltu.DM.06G011720	polyribonucleotide nucleotidyltransferase, putative	NA	-	-1.67159
chr06	35242071	35242923	Upstream	Hypo	CHG	Soltu.DM.06G011720	polyribonucleotide nucleotidyltransferase, putative	NA	-	-1.67159
chr06	35786971	35787059	Upstream	Hypo	CHG	Soltu.DM.06G012010	methyl esterase	NA	+	1.16112
chr06	36287702	36287860	Upstream	Hyper	CHG	Soltu.DM.06G012290	SNF2 domain-containing protein / helicase domain-containing protein	NA	+	-9.91606
chr06	38579177	38579361	Upstream	Hypo	CHG	Soltu.DM.06G013630	hypothetical protein	NA	+	1.01197
chr06	39434891	39435501	Upstream	Hyper	CHG	Soltu.DM.06G014140	hypothetical protein	NA	-	-3.36802
chr06	39435736	39435980	Upstream	Hyper	CHG	Soltu.DM.06G014140	hypothetical protein	NA	-	-3.36802
chr06	42562933	42563802	Upstream	Hypo	CHG	Soltu.DM.06G016720	O-fucosyltransferase family protein	NA	+	1.58825
chr06	45987220	45987388	Upstream	Hypo	CHG	Soltu.DM.06G019330	EIN3-binding F box protein	EBF	+	1.70275
chr06	46049538	46049599	Upstream	Hyper	CHG	Soltu.DM.06G019460	plant U-box	NA	+	-4.18474
chr06	49847165	49847371	Upstream	Hypo	CHG	Soltu.DM.06G023510	2-oxoglutarate (2OG) and Fe(II)-dependent oxygenase superfamily protein	NA	-	-2.73382
chr06	51584349	51584491	Upstream	Hyper	CHG	Soltu.DM.06G025620	hypothetical protein	NA	-	-7.0349
chr06	52363083	52363203	Upstream	Hypo	CHG	Soltu.DM.06G026540	Protein kinase superfamily protein	NA	-	1.16798
chr06	53370632	53370731	Upstream	Hyper	CHG	Soltu.DM.06G027870	basic helix-loop-helix (bHLH) DNA-binding superfamily protein	NA	+	-1.66142
chr06	54982905	54982997	Upstream	Hyper	CHG	Soltu.DM.06G029930	Protein kinase superfamily protein	NA	+	1.09413
chr06	55033340	55033477	Upstream	Hyper	CHG	Soltu.DM.06G029970	PHYTOSULFOKINE 3 PRECURSOR	NA	+	2.08093
chr06	55654903	55654985	Upstream	Hyper	CHG	Soltu.DM.06G030610	elongation factor Tu C-terminal domain-containing protein	NA	-	-3.82885
chr06	55654903	55654985	Upstream	Hyper	CHG	Soltu.DM.06G030620	splicing endonuclease	NA	-	-3.6252
chr06	55680164	55680273	Upstream	Hyper	CHG	Soltu.DM.06G030690	P-loop containing nucleoside triphosphate hydrolases superfamily protein	NA	+	2.95661
chr06	56077005	56077093	Upstream	Hyper	CHG	Soltu.DM.06G031130	myb domain protein	NA	-	1.8142
chr06	56077821	56078029	Upstream	Hypo	CHG	Soltu.DM.06G031130	myb domain protein	NA	-	1.8142
chr06	56401028	56401116	Upstream	Hypo	CHG	Soltu.DM.06G031490	Protein of unknown function (DUF3741)	NA	+	1.35422
chr06	56928461	56928641	Upstream	Hypo	CHG	Soltu.DM.06G032220	Undecaprenyl pyrophosphate synthetase family protein	NA	-	-4.33872
chr07	2377605	2377675	Upstream	Hyper	CHG	Soltu.DM.07G002000	UDP-glucosyl transferase 78D2	NA	+	-2.28945
chr07	2444359	2444451	Upstream	Hypo	CHG	Soltu.DM.07G002060	hypothetical protein	NA	+	-5.00675
chr07	2445183	2445273	Upstream	Hyper	CHG	Soltu.DM.07G002060	hypothetical protein	NA	+	-5.00675
chr07	8713444	8713564	Upstream	Hyper	CHG	Soltu.DM.07G006100	hypothetical protein	NA	-	-2.43421
chr07	11590499	11591738	Upstream	Hypo	CHG	Soltu.DM.07G007070	hypothetical protein	NA	-	4.91283
chr07	11839002	11839116	Upstream	Hyper	CHG	Soltu.DM.07G007300	hypothetical protein	NA	+	6.11742
chr07	11840535	11840590	Upstream	Hypo	CHG	Soltu.DM.07G007300	hypothetical protein	NA	+	6.11742
chr07	13136578	13137312	Upstream	Hyper	CHG	Soltu.DM.07G007590	hypothetical protein	NA	+	1.89605
chr07	14740361	14740421	Upstream	Hyper	CHG	Soltu.DM.07G007860	RPA70-kDa subunit B	NA	+	-5.64321
chr07	14740826	14741484	Upstream	Hyper	CHG	Soltu.DM.07G007860	RPA70-kDa subunit B	NA	+	-5.64321
chr07	18151145	18151249	Upstream	Hyper	CHG	Soltu.DM.07G008590	hypothetical protein	NA	-	-2.38751
chr07	18408676	18408983	Upstream	Hypo	CHG	Soltu.DM.07G008660	hypothetical protein	NA	-	9.65264
chr07	19009256	19009335	Upstream	Hyper	CHG	Soltu.DM.07G008810	sister-chromatid cohesion protein	NA	-	-2.80616
chr07	20011237	20012303	Upstream	Hyper	CHG	Soltu.DM.07G008880	nuclear pore complex protein-related	NA	+	2.2099
chr07	38256026	38256177	Upstream	Hypo	CHG	Soltu.DM.07G011840	Ankyrin repeat family protein	NA	+	-1.24186
chr07	43888386	43888438	Upstream	Hyper	CHG	Soltu.DM.07G014410	Reverse transcriptase-like domain containing protein	NA	+	3.01601
chr07	47414665	47414806	Upstream	Hypo	CHG	Soltu.DM.07G017130	Cell differentiation, Rcd1-like protein	NA	-	-4.11711
chr07	48036161	48036358	Upstream	Hyper	CHG	Soltu.DM.07G017560	S-adenosyl-L-methionine-dependent methyltransferases superfamily protein	NA	+	-1.33418
chr07	48041345	48042406	Upstream	Hyper	CHG	Soltu.DM.07G017570	hypothetical protein	NA	+	1.52671
chr07	48046541	48046966	Upstream	Hyper	CHG	Soltu.DM.07G017580	Terpenoid cyclases/Protein prenyltransferases superfamily protein	NA	-	2.12335
chr07	48326084	48326189	Upstream	Hypo	CHG	Soltu.DM.07G017780	cytochrome P450, family 71, subfamily B, polypeptide	NA	+	-1.15968
chr07	49033149	49033886	Upstream	Hyper	CHG	Soltu.DM.07G018610	S-locus lectin protein kinase family protein	NA	-	3.94894
chr07	49034239	49034448	Upstream	Hyper	CHG	Soltu.DM.07G018610	S-locus lectin protein kinase family protein	NA	-	3.94894
chr07	54089952	54090117	Upstream	Hyper	CHG	Soltu.DM.07G024210	haloacid dehalogenase-like hydrolase family protein	NA	+	1.44231
chr07	56802941	56803022	Upstream	Hyper	CHG	Soltu.DM.07G027750	Late embryogenesis abundant (LEA) hydroxyproline-rich glycoprotein family	NA	-	2.60673
chr07	57045095	57045173	Upstream	Hyper	CHG	Soltu.DM.07G028080	hypothetical protein	NA	+	7.66463
chr07	57046287	57046374	Upstream	Hypo	CHG	Soltu.DM.07G028070	hypothetical protein	NA	-	1.12284
chr07	57046287	57046374	Upstream	Hypo	CHG	Soltu.DM.07G028080	hypothetical protein	NA	+	7.66463
chr07	57110822	57111047	Upstream	Hyper	CHG	Soltu.DM.07G028130	translocase of outer membrane 20-4	NA	-	9.99261
chr08	1864861	1865054	Upstream	Hyper	CHG	Soltu.DM.08G001390	LEUNIG_homolog	NA	-	1.37005
chr08	1957805	1958001	Upstream	Hyper	CHG	Soltu.DM.08G001480	cytochrome P450, family 76, subfamily C, polypeptide	NA	-	2.64814
chr08	1958365	1958615	Upstream	Hyper	CHG	Soltu.DM.08G001480	cytochrome P450, family 76, subfamily C, polypeptide	NA	-	2.64814
chr08	2326645	2327111	Upstream	Hypo	CHG	Soltu.DM.08G001630	Acyl transferase/acyl hydrolase/lysophospholipase superfamily protein	NA	-	-2.47643
chr08	2847533	2847984	Upstream	Hypo	CHG	Soltu.DM.08G002180	Uridine diphosphate glycosyltransferase 74E2	NA	-	1.42089
chr08	8854569	8854628	Upstream	Hyper	CHG	Soltu.DM.08G006250	K uptake transporter	NA	-	-1.31967
chr08	12780316	12780414	Upstream	Hypo	CHG	Soltu.DM.08G007180	hypothetical protein	NA	+	-7.2892
chr08	12781079	12781171	Upstream	Hypo	CHG	Soltu.DM.08G007180	hypothetical protein	NA	+	-7.2892
chr08	17604363	17604821	Upstream	Hyper	CHG	Soltu.DM.08G008070	Plant transposase (Ptta/En/Spm family)	NA	-	-10.112
chr08	33838577	33838756	Upstream	Hyper	CHG	Soltu.DM.08G011250	hypothetical protein	NA	-	-6.39018
chr08	34595633	34596026	Upstream	Hyper	CHG	Soltu.DM.08G011450	hypothetical protein	NA	-	-9.56658
chr08	34596659	34596742	Upstream	Hyper	CHG	Soltu.DM.08G011450	hypothetical protein	NA	-	-9.56658
chr08	37874004	37874378	Upstream	Hypo	CHG	Soltu.DM.08G012520	hypothetical protein	NA	+	8.56521
chr08	37875133	37875347	Upstream	Hypo	CHG	Soltu.DM.08G012520	hypothetical protein	NA	+	8.56521
chr08	38880482	38880664	Upstream	Hypo	CHG	Soltu.DM.08G013070	hypothetical protein	NA	-	4.22474
chr08	44430092	44430444	Upstream	Hyper	CHG	Soltu.DM.08G016370	ABC-2 and Plant PDR ABC-type transporter family protein	NA	+	-3.6306
chr08	44991039	44991260	Upstream	Hyper	CHG	Soltu.DM.08G016760	receptor like protein	NA	+	1.66767
chr08	44992628	44992776	Upstream	Hypo	CHG	Soltu.DM.08G016760	receptor like protein	NA	+	1.66767
chr08	45831072	45831235	Upstream	Hyper	CHG	Soltu.DM.08G017420	Pyridoxal phosphate (PLP)-dependent transferases superfamily protein	NA	-	-1.4122
chr08	46864735	46864867	Upstream	Hypo	CHG	Soltu.DM.08G018220	PDI-like 5-2	NA	-	-6.65695
chr08	48743651	48743741	Upstream	Hypo	CHG	Soltu.DM.08G019800	Pectinacetylesterase family protein	NA	+	1.3426
chr08	51240641	51240925	Upstream	Hypo	CHG	Soltu.DM.08G021870	Protein of unknown function (DUF59)	NA	+	-2.25574
chr08	51241369	51242318	Upstream	Hypo	CHG	Soltu.DM.08G021870	Protein of unknown function (DUF59)	NA	+	-2.25574
chr08	52719619	52719786	Upstream	Hyper	CHG	Soltu.DM.08G023290	RNA helicase, putative	NA	+	6.49057
chr08	55556999	55557122	Upstream	Hypo	CHG	Soltu.DM.08G025850	cytochrome P450, family 706, subfamily A, polypeptide	NA	+	-5.20683
chr08	56066391	56066488	Upstream	Hyper	CHG	Soltu.DM.08G026510	Subtilase family protein	NA	+	3.76877
chr09	1762642	1762749	Upstream	Hyper	CHG	Soltu.DM.09G002270	XB3 ortholog 1 in Arabidopsis thaliana	NA	-	-1.15733
chr09	3782118	3782212	Upstream	Hyper	CHG	Soltu.DM.09G004310	conserved hypothetical protein	NA	-	-2.00361
chr09	3790923	3790996	Upstream	Hypo	CHG	Soltu.DM.09G004330	Haloacid dehalogenase-like hydrolase (HAD) superfamily protein	NA	+	-2.23225
chr09	3845149	3845281	Upstream	Hypo	CHG	Soltu.DM.09G004390	cytochrome P450, family 76, subfamily G, polypeptide	NA	+	2.72436
chr09	4336584	4336667	Upstream	Hyper	CHG	Soltu.DM.09G004900	2-oxoglutarate (2OG) and Fe(II)-dependent oxygenase superfamily protein	NA	-	-3.43817
chr09	4698910	4699035	Upstream	Hypo	CHG	Soltu.DM.09G005220	F-box and associated interaction domains-containing protein	NA	-	-3.41664
chr09	8119229	8120205	Upstream	Hyper	CHG	Soltu.DM.09G007890	hypothetical protein	NA	-	-4.00297
chr09	9590809	9591124	Upstream	Hyper	CHG	Soltu.DM.09G008700	Thiamine pyrophosphate dependent pyruvate decarboxylase family protein	NA	+	-2.82545
chr09	9662842	9663022	Upstream	Hypo	CHG	Soltu.DM.09G008780	receptor like protein	NA	-	1.10507
chr09	9818716	9818873	Upstream	Hypo	CHG	Soltu.DM.09G008870	hypothetical protein	NA	-	3.28388
chr09	11876665	11876918	Upstream	Hyper	CHG	Soltu.DM.09G009550	hypothetical protein	NA	-	6.59844
chr09	12119302	12119689	Upstream	Hypo	CHG	Soltu.DM.09G009640	hypothetical protein	NA	+	1.07162
chr09	18593796	18594467	Upstream	Hypo	CHG	Soltu.DM.09G011150	fatty acid desaturase	NA	+	6.9237
chr09	18594967	18595101	Upstream	Hypo	CHG	Soltu.DM.09G011150	fatty acid desaturase	NA	+	6.9237
chr09	41215841	41216232	Upstream	Hyper	CHG	Soltu.DM.09G015430	hypothetical protein	NA	+	-1.78734
chr09	48598624	48598758	Upstream	Hyper	CHG	Soltu.DM.09G017160	UDP-Glycosyltransferase superfamily protein	NA	-	-4.31355
chr09	53159608	53160258	Upstream	Hyper	CHG	Soltu.DM.09G019160	WD-40 repeat family protein	NA	-	-3.66315
chr09	53425337	53425438	Upstream	Hypo	CHG	Soltu.DM.09G019340	isopentenyltransferase	STIPT3 (Suttle), IPT2 (A. Hartmann)	-	-2.13681
chr09	58115018	58115396	Upstream	Hyper	CHG	Soltu.DM.09G022520	hypothetical protein	NA	-	-3.14778
chr09	58115683	58116023	Upstream	Hyper	CHG	Soltu.DM.09G022520	hypothetical protein	NA	-	-3.14778
chr09	61276349	61276481	Upstream	Hyper	CHG	Soltu.DM.09G025250	ATPase E1-E2 type family protein / haloacid dehalogenase-like hydrolase family protein	NA	-	1.61118
chr09	62995068	62995173	Upstream	Hyper	CHG	Soltu.DM.09G026900	conserved hypothetical protein	NA	+	1.89594
chr09	63463782	63464028	Upstream	Hypo	CHG	Soltu.DM.09G027490	Tetratricopeptide repeat (TPR)-like superfamily protein	NA	-	-1.4448
chr09	64275236	64275480	Upstream	Hypo	CHG	Soltu.DM.09G028310	DUF4487 domain containing protein	NA	-	-2.00858
chr09	64374111	64374169	Upstream	Hyper	CHG	Soltu.DM.09G028440	Inosine triphosphate pyrophosphatase family protein	NA	+	-1.16824
chr09	65278059	65278451	Upstream	Hyper	CHG	Soltu.DM.09G029180	Histidine kinase-, DNA gyrase B-, and HSP90-like ATPase family protein	NA	+	-1.22043
chr09	65353932	65354070	Upstream	Hyper	CHG	Soltu.DM.09G029240	Protein kinase superfamily protein	NA	+	1.60524
chr09	66167210	66167302	Upstream	Hypo	CHG	Soltu.DM.09G030120	cytochrome P450, family 71, subfamily B, polypeptide	NA	+	-2.51969
chr09	66411828	66412204	Upstream	Hyper	CHG	Soltu.DM.09G030500	Terpenoid cyclases/Protein prenyltransferases superfamily protein	NA	-	5.21402
chr09	66744139	66744394	Upstream	Hyper	CHG	Soltu.DM.09G030930	cytochrome P450, family 83, subfamily B, polypeptide	NA	+	2.11857
chr10	3344108	3345369	Upstream	Hyper	CHG	Soltu.DM.10G004070	NB-ARC domain-containing disease resistance protein	NA	+	-1.87591
chr10	4522179	4522347	Upstream	Hyper	CHG	Soltu.DM.10G005200	hypothetical protein	NA	+	-1.94288
chr10	4638833	4638912	Upstream	Hypo	CHG	Soltu.DM.10G005280	Basic helix-loop-helix (bHLH) DNA-binding family protein	NA	+	-1.80981
chr10	4930146	4930259	Upstream	Hypo	CHG	Soltu.DM.10G005400	Eukaryotic aspartyl protease family protein	NA	+	-1.04621
chr10	6638790	6638854	Upstream	Hypo	CHG	Soltu.DM.10G006290	Leucine-rich repeat protein kinase family protein	NA	+	2.42712
chr10	7383707	7383828	Upstream	Hyper	CHG	Soltu.DM.10G006880	phospholipase D beta	NA	+	5.18766
chr10	8339826	8340108	Upstream	Hyper	CHG	Soltu.DM.10G007210	NAD(P)-binding Rossmann-fold superfamily protein	NA	-	5.77075
chr10	8340362	8341580	Upstream	Hyper	CHG	Soltu.DM.10G007210	NAD(P)-binding Rossmann-fold superfamily protein	NA	-	5.77075
chr10	20119809	20119891	Upstream	Hyper	CHG	Soltu.DM.10G009290	HMG (high mobility group) box protein	NA	-	-4.91169
chr10	20121037	20121229	Upstream	Hyper	CHG	Soltu.DM.10G009290	HMG (high mobility group) box protein	NA	-	-4.91169
chr10	34238014	34238261	Upstream	Hypo	CHG	Soltu.DM.10G012100	hypothetical protein	NA	+	-7.67969
chr10	46339968	46340047	Upstream	Hyper	CHG	Soltu.DM.10G016540	Leucine-rich repeat protein kinase family protein	NA	+	1.01204
chr10	46341056	46341407	Upstream	Hyper	CHG	Soltu.DM.10G016540	Leucine-rich repeat protein kinase family protein	NA	+	1.01204
chr10	46776440	46776696	Upstream	Hyper	CHG	Soltu.DM.10G016900	plasma membrane intrinsic protein 1A	NA	-	-1.35285
chr10	47975499	47975577	Upstream	Hyper	CHG	Soltu.DM.10G017630	Galactose oxidase/kelch repeat superfamily protein	NA	+	4.12214
chr10	50006946	50007135	Upstream	Hyper	CHG	Soltu.DM.10G018860	lipid transfer protein	NA	-	-5.49913
chr10	50788214	50788306	Upstream	Hypo	CHG	Soltu.DM.10G019440	Thiamine pyrophosphate dependent pyruvate decarboxylase family protein	NA	-	1.24974
chr10	52601016	52601106	Upstream	Hyper	CHG	Soltu.DM.10G020850	production of anthocyanin pigment	NA	+	-6.61674
chr10	52809020	52809239	Upstream	Hyper	CHG	Soltu.DM.10G020930	12-oxophytodienoate reductase	NA	+	-3.29608
chr10	52832610	52832700	Upstream	Hyper	CHG	Soltu.DM.10G020960	12-oxophytodienoate reductase	NA	+	-1.70871
chr10	54277921	54277989	Upstream	Hyper	CHG	Soltu.DM.10G022120	Subtilase family protein	NA	-	-2.11413
chr10	55433806	55433869	Upstream	Hypo	CHG	Soltu.DM.10G023590	cytochrome P450, family 71, subfamily B, polypeptide	NA	-	7.22511
chr10	55913522	55914059	Upstream	Hypo	CHG	Soltu.DM.10G024240	aconitase	NA	-	2.84139
chr10	55914631	55915211	Upstream	Hypo	CHG	Soltu.DM.10G024240	aconitase	NA	-	2.84139
chr10	56691553	56691659	Upstream	Hyper	CHG	Soltu.DM.10G025040	cell wall invertase	cell wall invertase, Lin6-like	+	1.00905
chr10	58149051	58149152	Upstream	Hyper	CHG	Soltu.DM.10G026780	Galactose oxidase/kelch repeat superfamily protein	NA	-	1.59535
chr10	58760166	58760268	Upstream	Hyper	CHG	Soltu.DM.10G027550	beta-1,3-glucanase	NA	+	-1.35591
chr10	58929109	58929283	Upstream	Hyper	CHG	Soltu.DM.10G027770	IAA-leucine resistant (ILR)-like gene	NA	+	2.30542
chr11	559911	560023	Upstream	Hyper	CHG	Soltu.DM.11G000210	Heavy metal transport/detoxification superfamily protein	NA	+	-1.87853
chr11	1291297	1291358	Upstream	Hypo	CHG	Soltu.DM.11G001290	ethylene-responsive element binding factor	NA	-	-4.14069
chr11	1304084	1304190	Upstream	Hyper	CHG	Soltu.DM.11G001310	ethylene-responsive element binding factor	NA	-	-1.81166
chr11	1493641	1493855	Upstream	Hypo	CHG	Soltu.DM.11G001680	NB-ARC domain-containing disease resistance protein	NA	+	6.38705
chr11	1720800	1720892	Upstream	Hyper	CHG	Soltu.DM.11G001870	hypothetical protein	NA	+	-1.19607
chr11	1985775	1985867	Upstream	Hyper	CHG	Soltu.DM.11G001950	Disease resistance protein (TIR-NBS-LRR class) family	NA	+	2.07794
chr11	2398029	2398149	Upstream	Hyper	CHG	Soltu.DM.11G002270	elicitor-activated gene 3-1	NA	-	1.25179
chr11	2398270	2398348	Upstream	Hyper	CHG	Soltu.DM.11G002270	elicitor-activated gene 3-1	NA	-	1.25179
chr11	5312445	5313216	Upstream	Hypo	CHG	Soltu.DM.11G005210	hypothetical protein	NA	+	3.89015
chr11	5457909	5457992	Upstream	Hyper	CHG	Soltu.DM.11G005370	hypothetical protein	NA	+	-5.83664
chr11	5771044	5771590	Upstream	Hyper	CHG	Soltu.DM.11G005810	hypothetical protein	NA	-	1.20945
chr11	17690360	17690450	Upstream	Hypo	CHG	Soltu.DM.11G013500	12-oxophytodienoate reductase	NA	-	6.98124
chr11	18781376	18781446	Upstream	Hyper	CHG	Soltu.DM.11G013900	hypothetical protein	NA	+	-1.06882
chr11	21510204	21510474	Upstream	Hypo	CHG	Soltu.DM.11G014370	hypothetical protein	NA	+	1.88038
chr11	27081134	27081231	Upstream	Hypo	CHG	Soltu.DM.11G015160	xyloglucan endotransglucosylase/hydrolase	NA	+	5.11273
chr11	28164505	28164793	Upstream	Hyper	CHG	Soltu.DM.11G015650	CTC-interacting domain	NA	-	-1.88209
chr11	29942772	29942909	Upstream	Hypo	CHG	Soltu.DM.11G016110	casein kinase alpha	NA	+	-7.62028
chr11	33232464	33232528	Upstream	Hypo	CHG	Soltu.DM.11G017090	beta-xylosidase	NA	+	2.12731
chr11	33641918	33642118	Upstream	Hypo	CHG	Soltu.DM.11G017250	hypothetical protein	NA	-	-1.17459
chr11	33752276	33752361	Upstream	Hypo	CHG	Soltu.DM.11G017310	Protein of unknown function (DUF1162)	NA	+	-6.14294
chr11	33761361	33761719	Upstream	Hyper	CHG	Soltu.DM.11G017320	DUF4283 domain containing protein	NA	+	-5.35681
chr11	34925846	34925980	Upstream	Hypo	CHG	Soltu.DM.11G017650	FAD-linked oxidases family protein	NA	+	1.26866
chr11	40981495	40981617	Upstream	Hyper	CHG	Soltu.DM.11G020990	Cytochrome P450 superfamily protein	NA	+	-6.38676
chr11	44279377	44279457	Upstream	Hyper	CHG	Soltu.DM.11G024150	Glyceraldehyde-3-phosphate dehydrogenase-like family protein	NA	+	-1.38999
chr12	1204719	1204799	Upstream	Hypo	CHG	Soltu.DM.12G001340	nodulin MtN21 /EamA-like transporter family protein	NA	-	3.19683
chr12	2383014	2383101	Upstream	Hypo	CHG	Soltu.DM.12G002930	phloem protein 2-B10	NA	+	1.09062
chr12	2934719	2934866	Upstream	Hypo	CHG	Soltu.DM.12G003590	Polyketide synthase, enoylreductase family protein	NA	-	-3.94857
chr12	2934719	2934866	Upstream	Hypo	CHG	Soltu.DM.12G003600	Polyketide synthase, enoylreductase family protein	NA	+	-2.94993
chr12	3866673	3866829	Upstream	Hyper	CHG	Soltu.DM.12G004820	hypothetical protein	NA	+	5.66765
chr12	6345466	6345548	Upstream	Hyper	CHG	Soltu.DM.12G007470	carboxyesterase	NA	+	-1.27854
chr12	7034978	7035053	Upstream	Hypo	CHG	Soltu.DM.12G008060	conserved hypothetical protein	NA	-	2.87674
chr12	9005154	9005363	Upstream	Hyper	CHG	Soltu.DM.12G009530	hypothetical protein	NA	+	-2.40615
chr12	9005576	9005834	Upstream	Hyper	CHG	Soltu.DM.12G009530	hypothetical protein	NA	+	-2.40615
chr12	9430670	9430840	Upstream	Hypo	CHG	Soltu.DM.12G009920	hypothetical protein	NA	-	3.70964
chr12	11623517	11623576	Upstream	Hyper	CHG	Soltu.DM.12G011400	Stress up-regulated Nod 19 domain containing protein	NA	-	4.4692
chr12	11623934	11624519	Upstream	Hyper	CHG	Soltu.DM.12G011400	Stress up-regulated Nod 19 domain containing protein	NA	-	4.4692
chr12	12062235	12062318	Upstream	Hyper	CHG	Soltu.DM.12G011600	Nse4, component of Smc5/6 DNA repair complex	NA	+	-3.36608
chr12	28362155	28362447	Upstream	Hyper	CHG	Soltu.DM.12G015490	Protein kinase family protein with ARM repeat domain	NA	+	-1.30812
chr12	31076079	31076315	Upstream	Hyper	CHG	Soltu.DM.12G016160	Replication protein A 70 kDa DNA-binding subunit B	NA	-	-2.23352
chr12	37910747	37910841	Upstream	Hypo	CHG	Soltu.DM.12G017950	hypothetical protein	NA	+	-1.97396
chr12	42462778	42463276	Upstream	Hypo	CHG	Soltu.DM.12G018820	hypothetical protein	NA	-	5.69666
chr12	47843550	47843600	Upstream	Hyper	CHG	Soltu.DM.12G020030	hypothetical protein	NA	+	-1.31344
chr12	52773117	52773200	Upstream	Hypo	CHG	Soltu.DM.12G022830	hypothetical protein	NA	+	5.59664
chr12	53435880	53436045	Upstream	Hyper	CHG	Soltu.DM.12G023540	RPM1-interacting protein 4 (RIN4) family protein	NA	+	-1.67352
chr12	53982525	53982932	Upstream	Hypo	CHG	Soltu.DM.12G024060	NB-ARC domain-containing disease resistance protein	NA	-	-1.40314
chr12	55999541	55999800	Upstream	Hypo	CHG	Soltu.DM.12G026000	nuclear factor Y, subunit A5	NA	-	-1.00749
chr01	66487903	66487935	Upstream	Hypo	CHH	Soltu.DM.01G026770	Subtilase family protein	NA	-	-1.21193
chr01	67678193	67678249	Upstream	Hypo	CHH	Soltu.DM.01G027880	Histone superfamily protein	NA	+	-1.88534
chr01	77656242	77656351	Upstream	Hypo	CHH	Soltu.DM.01G038840	lipoxygenase	NA	+	-1.15595
chr01	77693160	77693210	Upstream	Hypo	CHH	Soltu.DM.01G038900	lipoxygenase	NA	-	-5.42788
chr01	86210265	86210290	Upstream	Hypo	CHH	Soltu.DM.01G049390	Erythronate-4-phosphate dehydrogenase family protein	NA	-	-1.26524
chr01	86531856	86532073	Upstream	Hypo	CHH	Soltu.DM.01G049760	dehydrin LEA	NA	+	5.14982
chr02	30715924	30715972	Upstream	Hypo	CHH	Soltu.DM.02G016210	Cysteine proteinases superfamily protein	NA	+	1.61308
chr02	32230979	32231056	Upstream	Hypo	CHH	Soltu.DM.02G017810	allantoinase	NA	-	-1.20734
chr03	1693409	1693455	Upstream	Hyper	CHH	Soltu.DM.03G001770	DUF4228 domain containing protein	NA	+	2.17565
chr03	39530948	39530998	Upstream	Hyper	CHH	Soltu.DM.03G015710	UDP-D-glucuronate 4-epimerase	NA	+	1.26124
chr03	39955596	39955684	Upstream	Hyper	CHH	Soltu.DM.03G016020	polyamine oxidase	NA	+	-1.22451
chr03	42374601	42374649	Upstream	Hypo	CHH	Soltu.DM.03G017950	ATP binding microtubule motor family protein	NA	+	-1.51169
chr03	42374919	42374953	Upstream	Hypo	CHH	Soltu.DM.03G017950	ATP binding microtubule motor family protein	NA	+	-1.51169
chr03	46484819	46484867	Upstream	Hyper	CHH	Soltu.DM.03G021640	conserved hypothetical protein	NA	-	1.53634
chr03	50821621	50821695	Upstream	Hyper	CHH	Soltu.DM.03G025770	Terpenoid cyclases/Protein prenyltransferases superfamily protein	NA	-	1.91854
chr04	12683819	12683846	Upstream	Hyper	CHH	Soltu.DM.04G011830	Gibberellin-regulated family protein	NA	+	1.17116
chr04	56115522	56115784	Upstream	Hypo	CHH	Soltu.DM.04G025800	Plant protein of unknown function (DUF869)	NA	-	-3.25973
chr04	60888884	60888958	Upstream	Hypo	CHH	Soltu.DM.04G029540	Protein kinase family protein with leucine-rich repeat domain	NA	+	1.43194
chr04	65272729	65272786	Upstream	Hypo	CHH	Soltu.DM.04G033650	cold regulated gene	NA	+	1.84083
chr05	54435318	54435502	Upstream	Hyper	CHH	Soltu.DM.05G026290	Flavin containing amine oxidoreductase family protein	NA	-	-3.11257
chr06	17833087	17833155	Upstream	Hypo	CHH	Soltu.DM.06G007130	Casein kinase II subunit alpha	NA	+	-4.97518
chr06	55680168	55680245	Upstream	Hyper	CHH	Soltu.DM.06G030690	P-loop containing nucleoside triphosphate hydrolases superfamily protein	NA	+	2.95661
chr07	20012234	20012260	Upstream	Hyper	CHH	Soltu.DM.07G008880	nuclear pore complex protein-related	NA	+	2.2099
chr07	48041531	48041563	Upstream	Hyper	CHH	Soltu.DM.07G017570	hypothetical protein	NA	+	1.52671
chr08	1474691	1474751	Upstream	Hypo	CHH	Soltu.DM.08G000940	nudix hydrolase homolog	NA	-	4.60898
chr08	38957676	38957716	Upstream	Hypo	CHH	Soltu.DM.08G013130	cytochrome P450, family 711, subfamily A, polypeptide	NA	-	-1.19813
chr09	41424322	41424351	Upstream	Hypo	CHH	Soltu.DM.09G015460	Far-red impaired responsive (FAR1) family protein	NA	-	-4.66297
chr09	41424322	41424351	Upstream	Hypo	CHH	Soltu.DM.09G015470	Far-red impaired responsive (FAR1) family protein	NA	-	-6.50822
chr09	57199931	57200021	Upstream	Hypo	CHH	Soltu.DM.09G021900	Pollen Ole e 1 allergen and extensin family protein	NA	-	1.54972
chr10	52809161	52809206	Upstream	Hyper	CHH	Soltu.DM.10G020930	12-oxophytodienoate reductase	NA	+	-3.29608
chr10	55202175	55202216	Upstream	Hypo	CHH	Soltu.DM.10G023260	laccase	NA	+	-3.7539
chr11	33749577	33749615	Upstream	Hypo	CHH	Soltu.DM.11G017300	hypothetical protein	NA	+	-8.22004
chr01	486587	486700	Gene body	Hypo	CG	Soltu.DM.01G000030	glutamate decarboxylase	NA	+	-1.03348
chr01	487891	487956	Gene body	Hypo	CG	Soltu.DM.01G000030	glutamate decarboxylase	NA	+	-1.03348
chr01	1160323	1160460	Gene body	Hyper	CG	Soltu.DM.01G000840	NAD(P)-binding Rossmann-fold superfamily protein	NA	-	-5.79241
chr01	1975235	1975354	Gene body	Hyper	CG	Soltu.DM.01G001920	glucan synthase-like	NA	-	-1.55844
chr01	1978571	1978734	Gene body	Hypo	CG	Soltu.DM.01G001920	glucan synthase-like	NA	-	-1.55844
chr01	1981743	1981809	Gene body	Hypo	CG	Soltu.DM.01G001920	glucan synthase-like	NA	-	-1.55844
chr01	1983478	1983561	Gene body	Hyper	CG	Soltu.DM.01G001920	glucan synthase-like	NA	-	-1.55844
chr01	2228522	2228634	Gene body	Hyper	CG	Soltu.DM.01G002150	lipoxygenase	NA	-	-1.43564
chr01	2361858	2362163	Gene body	Hyper	CG	Soltu.DM.01G002210	2-oxoglutarate (2OG) and Fe(II)-dependent oxygenase superfamily protein	NA	-	-2.00696
chr01	3573749	3573846	Gene body	Hyper	CG	Soltu.DM.01G003400	NB-ARC domain-containing disease resistance protein	NA	-	6.02596
chr01	3575908	3575982	Gene body	Hyper	CG	Soltu.DM.01G003400	NB-ARC domain-containing disease resistance protein	NA	-	6.02596
chr01	3576460	3576567	Gene body	Hyper	CG	Soltu.DM.01G003400	NB-ARC domain-containing disease resistance protein	NA	-	6.02596
chr01	4088037	4088150	Gene body	Hyper	CG	Soltu.DM.01G004060	receptor like protein	NA	-	2.64616
chr01	4759909	4760258	Gene body	Hyper	CG	Soltu.DM.01G004790	Protein kinase superfamily protein	NA	+	2.07499
chr01	4761040	4761385	Gene body	Hyper	CG	Soltu.DM.01G004790	Protein kinase superfamily protein	NA	+	2.07499
chr01	4920184	4920285	Gene body	Hypo	CG	Soltu.DM.01G004950	homolog of X-ray repair cross complementing 2 (XRCC2)	NA	+	-1.62871
chr01	7466262	7466328	Gene body	Hyper	CG	Soltu.DM.01G006500	cytochrome P450, family 98, subfamily A, polypeptide	NA	-	-2.62655
chr01	7615691	7615905	Gene body	Hyper	CG	Soltu.DM.01G006670	receptor like protein	NA	-	-2.44682
chr01	7910136	7910239	Gene body	Hyper	CG	Soltu.DM.01G006840	NAD ADP-ribosyltransferases;NAD ADP-ribosyltransferases	NA	-	13.0877
chr01	7915338	7915474	Gene body	Hyper	CG	Soltu.DM.01G006850	alpha/beta-Hydrolases superfamily protein	NA	-	1.48796
chr01	8361867	8361924	Gene body	Hypo	CG	Soltu.DM.01G007160	hypothetical protein	NA	-	2.05593
chr01	8362024	8362210	Gene body	Hypo	CG	Soltu.DM.01G007160	hypothetical protein	NA	-	2.05593
chr01	8366301	8366361	Gene body	Hypo	CG	Soltu.DM.01G007160	hypothetical protein	NA	-	2.05593
chr01	9046485	9047018	Gene body	Hypo	CG	Soltu.DM.01G007450	hypothetical protein	NA	+	2.87208
chr01	9054038	9054139	Gene body	Hyper	CG	Soltu.DM.01G007450	hypothetical protein	NA	+	2.87208
chr01	9846487	9846575	Gene body	Hyper	CG	Soltu.DM.01G007800	hypothetical protein	NA	-	1.14364
chr01	10766692	10766745	Gene body	Hypo	CG	Soltu.DM.01G008300	QUASIMODO2 LIKE	NA	-	-1.13688
chr01	10817541	10817941	Gene body	Hyper	CG	Soltu.DM.01G008310	beta glucosidase	NA	+	1.16199
chr01	10822151	10822214	Gene body	Hypo	CG	Soltu.DM.01G008310	beta glucosidase	NA	+	1.16199
chr01	10822413	10822509	Gene body	Hyper	CG	Soltu.DM.01G008310	beta glucosidase	NA	+	1.16199
chr01	10822511	10822579	Gene body	Hypo	CG	Soltu.DM.01G008310	beta glucosidase	NA	+	1.16199
chr01	11662443	11662740	Gene body	Hypo	CG	Soltu.DM.01G008790	hypothetical protein	NA	-	-2.90828
chr01	13046451	13046528	Gene body	Hypo	CG	Soltu.DM.01G009430	isopentenyltransferase	NA	+	4.6771
chr01	18391569	18391832	Gene body	Hyper	CG	Soltu.DM.01G011140	receptor-like protein kinase	NA	-	-1.17105
chr01	18392112	18392226	Gene body	Hyper	CG	Soltu.DM.01G011140	receptor-like protein kinase	NA	-	-1.17105
chr01	19194384	19194459	Gene body	Hyper	CG	Soltu.DM.01G011420	disease resistance protein (TIR-NBS-LRR class), putative	NA	-	1.02783
chr01	19195366	19195438	Gene body	Hyper	CG	Soltu.DM.01G011420	disease resistance protein (TIR-NBS-LRR class), putative	NA	-	1.02783
chr01	19196184	19196483	Gene body	Hyper	CG	Soltu.DM.01G011420	disease resistance protein (TIR-NBS-LRR class), putative	NA	-	1.02783
chr01	25933492	25933587	Gene body	Hypo	CG	Soltu.DM.01G013010	eukaryotic translation initiation factor 2 (eIF-2) family protein	NA	-	1.2019
chr01	25933792	25933890	Gene body	Hypo	CG	Soltu.DM.01G013010	eukaryotic translation initiation factor 2 (eIF-2) family protein	NA	-	1.2019
chr01	25944231	25944788	Gene body	Hyper	CG	Soltu.DM.01G013010	eukaryotic translation initiation factor 2 (eIF-2) family protein	NA	-	1.2019
chr01	26471835	26472111	Gene body	Hypo	CG	Soltu.DM.01G013270	Protein of unknown function, DUF538	NA	+	-1.00757
chr01	26538109	26538182	Gene body	Hyper	CG	Soltu.DM.01G013290	Ribosomal L27e protein family	NA	-	2.74117
chr01	27588587	27588705	Gene body	Hyper	CG	Soltu.DM.01G013610	FAD/NAD(P)-binding oxidoreductase family protein	NA	-	-2.14692
chr01	27596297	27596518	Gene body	Hyper	CG	Soltu.DM.01G013620	hypothetical protein	NA	-	-2.58254
chr01	28503732	28503801	Gene body	Hypo	CG	Soltu.DM.01G013980	RGPR-related	NA	-	1.31909
chr01	28503902	28503969	Gene body	Hypo	CG	Soltu.DM.01G013980	RGPR-related	NA	-	1.31909
chr01	28506023	28506173	Gene body	Hyper	CG	Soltu.DM.01G013980	RGPR-related	NA	-	1.31909
chr01	38050313	38050555	Gene body	Hypo	CG	Soltu.DM.01G016210	hypothetical protein	NA	+	2.19742
chr01	38125339	38125448	Gene body	Hyper	CG	Soltu.DM.01G016220	glutamate-ammonia ligases;catalytics;glutamate-ammonia ligases	NA	+	7.88906
chr01	43579880	43580376	Gene body	Hyper	CG	Soltu.DM.01G017210	syntaxin of plants	NA	+	1.1086
chr01	43580846	43580975	Gene body	Hyper	CG	Soltu.DM.01G017210	syntaxin of plants	NA	+	1.1086
chr01	43581724	43582665	Gene body	Hyper	CG	Soltu.DM.01G017210	syntaxin of plants	NA	+	1.1086
chr01	43583473	43583630	Gene body	Hyper	CG	Soltu.DM.01G017210	syntaxin of plants	NA	+	1.1086
chr01	45927291	45927384	Gene body	Hyper	CG	Soltu.DM.01G017940	signal responsive	NA	+	1.15578
chr01	45936152	45936207	Gene body	Hypo	CG	Soltu.DM.01G017940	signal responsive	NA	+	1.15578
chr01	46015014	46015330	Gene body	Hypo	CG	Soltu.DM.01G017980	phragmoplast orienting kinesin	NA	-	-1.24039
chr01	52092245	52092385	Gene body	Hypo	CG	Soltu.DM.01G019150	hypothetical protein	NA	+	-4.18114
chr01	57006391	57006482	Gene body	Hypo	CG	Soltu.DM.01G020870	hypothetical protein	NA	+	-1.23762
chr01	57007741	57008044	Gene body	Hypo	CG	Soltu.DM.01G020870	hypothetical protein	NA	+	-1.23762
chr01	57008717	57008771	Gene body	Hyper	CG	Soltu.DM.01G020870	hypothetical protein	NA	+	-1.23762
chr01	60316268	60316334	Gene body	Hyper	CG	Soltu.DM.01G022260	CHY-type/CTCHY-type/RING-type Zinc finger protein	NA	-	-4.03303
chr01	60318768	60318872	Gene body	Hypo	CG	Soltu.DM.01G022260	CHY-type/CTCHY-type/RING-type Zinc finger protein	NA	-	-4.03303
chr01	60334501	60334612	Gene body	Hypo	CG	Soltu.DM.01G022280	alpha/beta-Hydrolases superfamily protein	NA	-	-1.12643
chr01	60338897	60339229	Gene body	Hypo	CG	Soltu.DM.01G022280	alpha/beta-Hydrolases superfamily protein	NA	-	-1.12643
chr01	62205762	62205830	Gene body	Hyper	CG	Soltu.DM.01G023330	Major facilitator superfamily protein	NA	+	4.47536
chr01	62228615	62228965	Gene body	Hyper	CG	Soltu.DM.01G023360	inosine-uridine preferring nucleoside hydrolase family protein	NA	+	-1.36936
chr01	62230535	62230593	Gene body	Hypo	CG	Soltu.DM.01G023360	inosine-uridine preferring nucleoside hydrolase family protein	NA	+	-1.36936
chr01	62342137	62342206	Gene body	Hypo	CG	Soltu.DM.01G023430	inosine-uridine preferring nucleoside hydrolase family protein	NA	+	1.44224
chr01	62342514	62342657	Gene body	Hypo	CG	Soltu.DM.01G023430	inosine-uridine preferring nucleoside hydrolase family protein	NA	+	1.44224
chr01	62343619	62343727	Gene body	Hypo	CG	Soltu.DM.01G023430	inosine-uridine preferring nucleoside hydrolase family protein	NA	+	1.44224
chr01	62345115	62345208	Gene body	Hyper	CG	Soltu.DM.01G023430	inosine-uridine preferring nucleoside hydrolase family protein	NA	+	1.44224
chr01	62345442	62345543	Gene body	Hypo	CG	Soltu.DM.01G023430	inosine-uridine preferring nucleoside hydrolase family protein	NA	+	1.44224
chr01	62357647	62357920	Gene body	Hyper	CG	Soltu.DM.01G023440	inosine-uridine preferring nucleoside hydrolase family protein	NA	+	2.37632
chr01	64198597	64198746	Gene body	Hypo	CG	Soltu.DM.01G024820	Vps51/Vps67 family (components of vesicular transport) protein	NA	-	-1.59789
chr01	64203792	64203914	Gene body	Hypo	CG	Soltu.DM.01G024820	Vps51/Vps67 family (components of vesicular transport) protein	NA	-	-1.59789
chr01	64420346	64420446	Gene body	Hyper	CG	Soltu.DM.01G025080	stachyose synthase	NA	+	1.16197
chr01	64421512	64421593	Gene body	Hyper	CG	Soltu.DM.01G025080	stachyose synthase	NA	+	1.16197
chr01	64421779	64421897	Gene body	Hyper	CG	Soltu.DM.01G025080	stachyose synthase	NA	+	1.16197
chr01	65040123	65040206	Gene body	Hypo	CG	Soltu.DM.01G025600	conserved hypothetical protein	NA	+	-1.31788
chr01	65910016	65910282	Gene body	Hypo	CG	Soltu.DM.01G026300	RmlC-like cupins superfamily protein	NA	+	-2.88509
chr01	65954920	65955032	Gene body	Hypo	CG	Soltu.DM.01G026360	RmlC-like cupins superfamily protein	NA	+	-1.90604
chr01	66015561	66015860	Gene body	Hypo	CG	Soltu.DM.01G026450	aldehyde oxidase	NA	-	-2.44001
chr01	66019392	66019522	Gene body	Hypo	CG	Soltu.DM.01G026450	aldehyde oxidase	NA	-	-2.44001
chr01	66020813	66021016	Gene body	Hypo	CG	Soltu.DM.01G026450	aldehyde oxidase	NA	-	-2.44001
chr01	66021619	66021809	Gene body	Hypo	CG	Soltu.DM.01G026450	aldehyde oxidase	NA	-	-2.44001
chr01	66022107	66022235	Gene body	Hypo	CG	Soltu.DM.01G026450	aldehyde oxidase	NA	-	-2.44001
chr01	66351360	66351669	Gene body	Hypo	CG	Soltu.DM.01G026670	serine carboxypeptidase-like	NA	+	2.96594
chr01	66490626	66490786	Gene body	Hypo	CG	Soltu.DM.01G026780	Subtilase family protein	NA	-	-1.5684
chr01	66490868	66490946	Gene body	Hypo	CG	Soltu.DM.01G026780	Subtilase family protein	NA	-	-1.5684
chr01	66494371	66494449	Gene body	Hypo	CG	Soltu.DM.01G026790	Subtilase family protein	NA	-	-4.62083
chr01	66494832	66494976	Gene body	Hypo	CG	Soltu.DM.01G026790	Subtilase family protein	NA	-	-4.62083
chr01	66757537	66757864	Gene body	Hypo	CG	Soltu.DM.01G027030	NAD(P)-binding Rossmann-fold superfamily protein	NA	+	-1.35359
chr01	66760115	66760215	Gene body	Hypo	CG	Soltu.DM.01G027030	NAD(P)-binding Rossmann-fold superfamily protein	NA	+	-1.35359
chr01	66818062	66818121	Gene body	Hyper	CG	Soltu.DM.01G027080	polyamine oxidase	NA	-	1.04823
chr01	66819217	66819363	Gene body	Hyper	CG	Soltu.DM.01G027080	polyamine oxidase	NA	-	1.04823
chr01	67902514	67902611	Gene body	Hyper	CG	Soltu.DM.01G028100	beta glucosidase	NA	-	-1.31152
chr01	67953224	67953353	Gene body	Hyper	CG	Soltu.DM.01G028150	NB-ARC domain-containing disease resistance protein	NA	-	-1.56131
chr01	67953441	67953586	Gene body	Hyper	CG	Soltu.DM.01G028150	NB-ARC domain-containing disease resistance protein	NA	-	-1.56131
chr01	67954227	67954323	Gene body	Hyper	CG	Soltu.DM.01G028150	NB-ARC domain-containing disease resistance protein	NA	-	-1.56131
chr01	67954714	67954894	Gene body	Hypo	CG	Soltu.DM.01G028150	NB-ARC domain-containing disease resistance protein	NA	-	-1.56131
chr01	68303963	68304058	Gene body	Hypo	CG	Soltu.DM.01G028530	cofactor of nitrate reductase and xanthine dehydrogenase	NA	+	-1.00962
chr01	68306549	68306854	Gene body	Hypo	CG	Soltu.DM.01G028530	cofactor of nitrate reductase and xanthine dehydrogenase	NA	+	-1.00962
chr01	68307309	68307458	Gene body	Hypo	CG	Soltu.DM.01G028530	cofactor of nitrate reductase and xanthine dehydrogenase	NA	+	-1.00962
chr01	68308273	68308447	Gene body	Hypo	CG	Soltu.DM.01G028530	cofactor of nitrate reductase and xanthine dehydrogenase	NA	+	-1.00962
chr01	68309933	68310275	Gene body	Hypo	CG	Soltu.DM.01G028530	cofactor of nitrate reductase and xanthine dehydrogenase	NA	+	-1.00962
chr01	69060511	69060563	Gene body	Hyper	CG	Soltu.DM.01G029350	S-adenosyl-L-methionine-dependent methyltransferases superfamily protein	NA	-	-2.63415
chr01	69064245	69064483	Gene body	Hyper	CG	Soltu.DM.01G029360	beta-hydroxyisobutyryl-CoA hydrolase	NA	-	-7.68255
chr01	70170660	70170724	Gene body	Hypo	CG	Soltu.DM.01G030480	FBD-like domain family protein	NA	+	1.59359
chr01	70471928	70472116	Gene body	Hyper	CG	Soltu.DM.01G030880	RWD domain-containing protein	NA	-	1.2508
chr01	70477489	70477592	Gene body	Hypo	CG	Soltu.DM.01G030880	RWD domain-containing protein	NA	-	1.2508
chr01	70534319	70534483	Gene body	Hypo	CG	Soltu.DM.01G030930	Protein kinase superfamily protein	NA	+	-1.02273
chr01	70605920	70606001	Gene body	Hypo	CG	Soltu.DM.01G030980	hypothetical protein	NA	+	-1.79257
chr01	72070859	72070971	Gene body	Hyper	CG	Soltu.DM.01G032250	hypothetical protein	NA	-	1.3469
chr01	72728434	72728568	Gene body	Hyper	CG	Soltu.DM.01G032860	desulfo-glucosinolate sulfotransferase	NA	-	-5.22656
chr01	72759605	72759825	Gene body	Hyper	CG	Soltu.DM.01G032920	beta-hydroxyisobutyryl-CoA hydrolase	NA	+	-2.28924
chr01	72774134	72774231	Gene body	Hyper	CG	Soltu.DM.01G032950	cytochrome P450, family 704, subfamily A, polypeptide	NA	-	-2.17294
chr01	72774688	72774989	Gene body	Hypo	CG	Soltu.DM.01G032950	cytochrome P450, family 704, subfamily A, polypeptide	NA	-	-2.17294
chr01	73554459	73554593	Gene body	Hypo	CG	Soltu.DM.01G033950	ferric reduction oxidase	NA	-	-1.48658
chr01	73567172	73567447	Gene body	Hypo	CG	Soltu.DM.01G033960	ferric reduction oxidase	NA	-	-1.03088
chr01	74484519	74484574	Gene body	Hypo	CG	Soltu.DM.01G035010	SET domain protein	NA	-	1.00289
chr01	74486139	74486338	Gene body	Hypo	CG	Soltu.DM.01G035010	SET domain protein	NA	-	1.00289
chr01	74490876	74491037	Gene body	Hypo	CG	Soltu.DM.01G035010	SET domain protein	NA	-	1.00289
chr01	75385337	75385389	Gene body	Hypo	CG	Soltu.DM.01G035900	zinc induced facilitator-like	NA	-	-2.14623
chr01	75408495	75408619	Gene body	Hypo	CG	Soltu.DM.01G035920	zinc induced facilitator-like	NA	-	1.4296
chr01	75825745	75825863	Gene body	Hypo	CG	Soltu.DM.01G036330	Rhodanese/Cell cycle control phosphatase superfamily protein	NA	+	-1.01108
chr01	76043058	76043130	Gene body	Hypo	CG	Soltu.DM.01G036590	ATPase E1-E2 type family protein / haloacid dehalogenase-like hydrolase family protein	NA	-	1.11972
chr01	76043336	76043421	Gene body	Hypo	CG	Soltu.DM.01G036590	ATPase E1-E2 type family protein / haloacid dehalogenase-like hydrolase family protein	NA	-	1.11972
chr01	76132279	76132367	Gene body	Hypo	CG	Soltu.DM.01G036700	annexin	NA	-	1.33559
chr01	76453097	76453165	Gene body	Hyper	CG	Soltu.DM.01G037170	O-acetylserine (thiol) lyase (OAS-TL) isoform A1	NA	+	-1.61886
chr01	76455806	76455909	Gene body	Hypo	CG	Soltu.DM.01G037170	O-acetylserine (thiol) lyase (OAS-TL) isoform A1	NA	+	-1.61886
chr01	76794732	76794842	Gene body	Hypo	CG	Soltu.DM.01G037730	DNAJ heat shock N-terminal domain-containing protein	NA	+	-3.11712
chr01	76795727	76796153	Gene body	Hypo	CG	Soltu.DM.01G037730	DNAJ heat shock N-terminal domain-containing protein	NA	+	-3.11712
chr01	76919806	76919984	Gene body	Hyper	CG	Soltu.DM.01G037870	chitin elicitor receptor kinase	NA	+	-3.09248
chr01	77406613	77407079	Gene body	Hyper	CG	Soltu.DM.01G038540	MIRO-related GTP-ase	NA	+	-1.60303
chr01	77407098	77407328	Gene body	Hypo	CG	Soltu.DM.01G038540	MIRO-related GTP-ase	NA	+	-1.60303
chr01	77408132	77408295	Gene body	Hypo	CG	Soltu.DM.01G038540	MIRO-related GTP-ase	NA	+	-1.60303
chr01	77408822	77408924	Gene body	Hypo	CG	Soltu.DM.01G038540	MIRO-related GTP-ase	NA	+	-1.60303
chr01	77409374	77409448	Gene body	Hyper	CG	Soltu.DM.01G038540	MIRO-related GTP-ase	NA	+	-1.60303
chr01	77664559	77664617	Gene body	Hyper	CG	Soltu.DM.01G038840	lipoxygenase	NA	+	-1.15595
chr01	77664886	77664956	Gene body	Hypo	CG	Soltu.DM.01G038840	lipoxygenase	NA	+	-1.15595
chr01	77670509	77670739	Gene body	Hyper	CG	Soltu.DM.01G038860	lipoxygenase	NA	+	-5.42016
chr01	77726139	77726454	Gene body	Hyper	CG	Soltu.DM.01G038930	lipoxygenase	NA	+	1.27486
chr01	77915558	77915861	Gene body	Hyper	CG	Soltu.DM.01G039160	hypothetical protein	NA	+	1.60509
chr01	77966438	77966613	Gene body	Hyper	CG	Soltu.DM.01G039200	RECQ helicase SIM	NA	+	5.26593
chr01	78009986	78010076	Gene body	Hypo	CG	Soltu.DM.01G039300	glutathione S-transferase TAU	NA	-	-1.61936
chr01	78527805	78527955	Gene body	Hypo	CG	Soltu.DM.01G039860	P-loop nucleoside triphosphate hydrolases superfamily protein with CH (Calponin Homology) domain	NA	-	2.21018
chr01	78528288	78528373	Gene body	Hypo	CG	Soltu.DM.01G039860	P-loop nucleoside triphosphate hydrolases superfamily protein with CH (Calponin Homology) domain	NA	-	2.21018
chr01	78528577	78528876	Gene body	Hypo	CG	Soltu.DM.01G039860	P-loop nucleoside triphosphate hydrolases superfamily protein with CH (Calponin Homology) domain	NA	-	2.21018
chr01	78530921	78530988	Gene body	Hypo	CG	Soltu.DM.01G039860	P-loop nucleoside triphosphate hydrolases superfamily protein with CH (Calponin Homology) domain	NA	-	2.21018
chr01	78853307	78853519	Gene body	Hyper	CG	Soltu.DM.01G040260	KNOTTED-like from Arabidopsis thaliana	NA	-	1.42161
chr01	78853866	78854009	Gene body	Hypo	CG	Soltu.DM.01G040260	KNOTTED-like from Arabidopsis thaliana	NA	-	1.42161
chr01	78854457	78854553	Gene body	Hypo	CG	Soltu.DM.01G040260	KNOTTED-like from Arabidopsis thaliana	NA	-	1.42161
chr01	78855487	78855670	Gene body	Hyper	CG	Soltu.DM.01G040260	KNOTTED-like from Arabidopsis thaliana	NA	-	1.42161
chr01	79111457	79111524	Gene body	Hyper	CG	Soltu.DM.01G040550	Plant neutral invertase family protein	Putative neutral invertase, At A/N INVA-like (mT)	-	1.07314
chr01	79170719	79170884	Gene body	Hypo	CG	Soltu.DM.01G040650	nodulin MtN21 /EamA-like transporter family protein	NA	+	-1.76438
chr01	79219065	79219150	Gene body	Hyper	CG	Soltu.DM.01G040680	GDSL-like Lipase/Acylhydrolase superfamily protein	NA	+	-1.10838
chr01	79959523	79959621	Gene body	Hypo	CG	Soltu.DM.01G041490	conserved hypothetical protein	NA	-	-1.18985
chr01	79976599	79976691	Gene body	Hypo	CG	Soltu.DM.01G041510	Leucine-rich repeat protein kinase family protein	NA	+	-2.09917
chr01	79981179	79981273	Gene body	Hyper	CG	Soltu.DM.01G041510	Leucine-rich repeat protein kinase family protein	NA	+	-2.09917
chr01	79981827	79981965	Gene body	Hypo	CG	Soltu.DM.01G041510	Leucine-rich repeat protein kinase family protein	NA	+	-2.09917
chr01	79982931	79983062	Gene body	Hypo	CG	Soltu.DM.01G041510	Leucine-rich repeat protein kinase family protein	NA	+	-2.09917
chr01	80133153	80133217	Gene body	Hypo	CG	Soltu.DM.01G041700	BRI1 like	NA	+	2.12223
chr01	81727402	81727490	Gene body	Hyper	CG	Soltu.DM.01G043540	vacuolar H+pumping ATPase 16 kDa proteolipid subunit	NA	-	-5.9291
chr01	82476324	82476405	Gene body	Hyper	CG	Soltu.DM.01G044530	metacaspase	NA	-	1.95587
chr01	82477736	82477844	Gene body	Hypo	CG	Soltu.DM.01G044530	metacaspase	NA	-	1.95587
chr01	82560547	82560617	Gene body	Hypo	CG	Soltu.DM.01G044620	white-brown complex homolog protein	NA	-	-1.01987
chr01	82626435	82626533	Gene body	Hyper	CG	Soltu.DM.01G044680	hypothetical protein	NA	-	-2.75646
chr01	82699072	82699260	Gene body	Hyper	CG	Soltu.DM.01G044760	GTP cyclohydrolase II	NA	+	1.63828
chr01	82996440	82996523	Gene body	Hypo	CG	Soltu.DM.01G045140	Terpenoid cyclases/Protein prenyltransferases superfamily protein	NA	+	-4.52197
chr01	83014116	83014247	Gene body	Hypo	CG	Soltu.DM.01G045160	hypothetical protein	NA	-	-2.23584
chr01	83047268	83047396	Gene body	Hyper	CG	Soltu.DM.01G045170	Terpenoid cyclases/Protein prenyltransferases superfamily protein	NA	+	-1.22553
chr01	83145924	83145987	Gene body	Hyper	CG	Soltu.DM.01G045280	nicotinamidase	NA	-	-1.38494
chr01	83823005	83823083	Gene body	Hypo	CG	Soltu.DM.01G046190	amino acid permease	NA	-	-2.23199
chr01	83824565	83824676	Gene body	Hyper	CG	Soltu.DM.01G046190	amino acid permease	NA	-	-2.23199
chr01	84001194	84001463	Gene body	Hyper	CG	Soltu.DM.01G046460	HXXXD-type acyl-transferase family protein	NA	-	-1.12333
chr01	84436673	84436744	Gene body	Hypo	CG	Soltu.DM.01G047000	Leucine-rich repeat protein kinase family protein	NA	+	1.24098
chr01	84436964	84437020	Gene body	Hyper	CG	Soltu.DM.01G047000	Leucine-rich repeat protein kinase family protein	NA	+	1.24098
chr01	84624899	84625009	Gene body	Hypo	CG	Soltu.DM.01G047300	Plant protein of unknown function (DUF869)	NA	+	-1.84556
chr01	85388732	85388794	Gene body	Hypo	CG	Soltu.DM.01G048270	hypothetical protein	NA	+	-1.39824
chr01	85492775	85492903	Gene body	Hypo	CG	Soltu.DM.01G048410	beta-hydroxyisobutyryl-CoA hydrolase	NA	+	-9.58994
chr01	85529942	85530035	Gene body	Hypo	CG	Soltu.DM.01G048460	beta-hydroxyisobutyryl-CoA hydrolase	NA	+	-8.60459
chr01	85589941	85590015	Gene body	Hypo	CG	Soltu.DM.01G048600	maternal effect embryo arrest	NA	-	1.12267
chr01	85623435	85623523	Gene body	Hypo	CG	Soltu.DM.01G048620	Phox-associated domain;Phox-like;Sorting nexin, C-terminal	NA	+	-1.30838
chr01	86072061	86072134	Gene body	Hypo	CG	Soltu.DM.01G049250	Polygalacturonase non-catalytic subunit AroGP2	NA	-	-2.89862
chr01	86088663	86088823	Gene body	Hypo	CG	Soltu.DM.01G049260	conserved hypothetical protein	NA	-	-2.08028
chr01	86089239	86089351	Gene body	Hypo	CG	Soltu.DM.01G049260	conserved hypothetical protein	NA	-	-2.08028
chr01	86106768	86106934	Gene body	Hypo	CG	Soltu.DM.01G049280	conserved hypothetical protein	NA	-	-3.75772
chr01	86533964	86534433	Gene body	Hypo	CG	Soltu.DM.01G049760	dehydrin LEA	NA	+	5.14982
chr01	86643100	86643206	Gene body	Hypo	CG	Soltu.DM.01G049900	purple acid phosphatase	NA	-	-1.23744
chr01	88203383	88203436	Gene body	Hypo	CG	Soltu.DM.01G051740	flavin-dependent monooxygenase	NA	-	1.49666
chr01	88314354	88314430	Gene body	Hyper	CG	Soltu.DM.01G051900	glutamate receptor	NA	+	4.31257
chr01	88314736	88314967	Gene body	Hyper	CG	Soltu.DM.01G051900	glutamate receptor	NA	+	4.31257
chr01	88315972	88316064	Gene body	Hypo	CG	Soltu.DM.01G051900	glutamate receptor	NA	+	4.31257
chr02	7266330	7266500	Gene body	Hypo	CG	Soltu.DM.02G001170	S-locus lectin protein kinase family protein	NA	-	3.00729
chr02	7689927	7690189	Gene body	Hypo	CG	Soltu.DM.02G001380	hypothetical protein	NA	-	2.38944
chr02	7690609	7690720	Gene body	Hypo	CG	Soltu.DM.02G001380	hypothetical protein	NA	-	2.38944
chr02	9206501	9206564	Gene body	Hyper	CG	Soltu.DM.02G001870	Plant invertase/pectin methylesterase inhibitor superfamily	NA	+	5.90596
chr02	9376016	9376568	Gene body	Hyper	CG	Soltu.DM.02G001930	oxidoreductase, zinc-binding dehydrogenase family protein	NA	+	1.15009
chr02	9376848	9377151	Gene body	Hyper	CG	Soltu.DM.02G001930	oxidoreductase, zinc-binding dehydrogenase family protein	NA	+	1.15009
chr02	9377679	9378048	Gene body	Hyper	CG	Soltu.DM.02G001930	oxidoreductase, zinc-binding dehydrogenase family protein	NA	+	1.15009
chr02	9379582	9379785	Gene body	Hyper	CG	Soltu.DM.02G001930	oxidoreductase, zinc-binding dehydrogenase family protein	NA	+	1.15009
chr02	10002893	10003019	Gene body	Hypo	CG	Soltu.DM.02G002070	DROUGHT SENSITIVE	NA	+	1.54851
chr02	12560890	12561077	Gene body	Hypo	CG	Soltu.DM.02G002810	hypothetical protein	NA	+	7.45626
chr02	12861818	12862101	Gene body	Hyper	CG	Soltu.DM.02G002930	hypothetical protein	NA	+	-9.55563
chr02	12862298	12862383	Gene body	Hypo	CG	Soltu.DM.02G002930	hypothetical protein	NA	+	-9.55563
chr02	12862831	12863246	Gene body	Hypo	CG	Soltu.DM.02G002930	hypothetical protein	NA	+	-9.55563
chr02	12950090	12950158	Gene body	Hyper	CG	Soltu.DM.02G003030	fatty acid hydroxylase	NA	-	-2.72666
chr02	12952406	12952561	Gene body	Hypo	CG	Soltu.DM.02G003030	fatty acid hydroxylase	NA	-	-2.72666
chr02	13526402	13527429	Gene body	Hypo	CG	Soltu.DM.02G003160	hypothetical protein	NA	-	-1.20183
chr02	13649466	13649560	Gene body	Hypo	CG	Soltu.DM.02G003210	Subtilase family protein	NA	-	-1.4757
chr02	13651157	13651221	Gene body	Hypo	CG	Soltu.DM.02G003210	Subtilase family protein	NA	-	-1.4757
chr02	13653804	13653988	Gene body	Hyper	CG	Soltu.DM.02G003210	Subtilase family protein	NA	-	-1.4757
chr02	15235540	15235687	Gene body	Hyper	CG	Soltu.DM.02G003680	ABI five binding protein	NA	+	-6.10349
chr02	16866003	16866116	Gene body	Hypo	CG	Soltu.DM.02G004400	Core-2/I-branching beta-1,6-N-acetylglucosaminyltransferase family protein	NA	-	6.64106
chr02	16867616	16867703	Gene body	Hyper	CG	Soltu.DM.02G004400	Core-2/I-branching beta-1,6-N-acetylglucosaminyltransferase family protein	NA	-	6.64106
chr02	16868573	16868743	Gene body	Hypo	CG	Soltu.DM.02G004400	Core-2/I-branching beta-1,6-N-acetylglucosaminyltransferase family protein	NA	-	6.64106
chr02	21091277	21091391	Gene body	Hypo	CG	Soltu.DM.02G007100	Leucine-rich repeat protein kinase family protein	NA	-	2.2846
chr02	21092525	21092590	Gene body	Hyper	CG	Soltu.DM.02G007100	Leucine-rich repeat protein kinase family protein	NA	-	2.2846
chr02	21093644	21093726	Gene body	Hyper	CG	Soltu.DM.02G007100	Leucine-rich repeat protein kinase family protein	NA	-	2.2846
chr02	24566443	24566755	Gene body	Hyper	CG	Soltu.DM.02G009690	acetyl Co-enzyme a carboxylase carboxyltransferase alpha subunit	NA	+	-4.76345
chr02	24568939	24569309	Gene body	Hyper	CG	Soltu.DM.02G009690	acetyl Co-enzyme a carboxylase carboxyltransferase alpha subunit	NA	+	-4.76345
chr02	25111144	25111551	Gene body	Hyper	CG	Soltu.DM.02G010230	senescence-associated gene	NA	-	1.56572
chr02	25585547	25585755	Gene body	Hypo	CG	Soltu.DM.02G010790	chloride channel B	NA	-	1.11764
chr02	25701135	25701254	Gene body	Hyper	CG	Soltu.DM.02G010900	hypothetical protein	NA	-	2.39131
chr02	25960866	25960974	Gene body	Hypo	CG	Soltu.DM.02G011220	RNA-binding (RRM/RBD/RNP motifs) family protein	NA	-	-1.11194
chr02	26208586	26208822	Gene body	Hypo	CG	Soltu.DM.02G011440	Ankyrin repeat family protein	NA	-	-2.21729
chr02	26230909	26230977	Gene body	Hyper	CG	Soltu.DM.02G011470	Ankyrin repeat family protein	NA	+	-2.08604
chr02	26242941	26243008	Gene body	Hyper	CG	Soltu.DM.02G011480	Ankyrin repeat family protein	NA	+	-2.21931
chr02	26243116	26243377	Gene body	Hypo	CG	Soltu.DM.02G011480	Ankyrin repeat family protein	NA	+	-2.21931
chr02	26432091	26432185	Gene body	Hypo	CG	Soltu.DM.02G011720	Leucine-rich repeat protein kinase family protein	NA	-	1.27244
chr02	26469262	26469337	Gene body	Hyper	CG	Soltu.DM.02G011780	Leucine-rich repeat protein kinase family protein	NA	-	-1.06105
chr02	26684204	26684407	Gene body	Hyper	CG	Soltu.DM.02G011970	Protein of unknown function (DUF594)	NA	-	-1.56656
chr02	26684907	26684993	Gene body	Hypo	CG	Soltu.DM.02G011970	Protein of unknown function (DUF594)	NA	-	-1.56656
chr02	26685442	26685531	Gene body	Hyper	CG	Soltu.DM.02G011970	Protein of unknown function (DUF594)	NA	-	-1.56656
chr02	26787985	26788129	Gene body	Hyper	CG	Soltu.DM.02G012070	ATP binding;leucine-tRNA ligases;aminoacyl-tRNA ligases;nucleotide binding;ATP binding;aminoacyl-tRNA ligases	NA	+	1.67658
chr02	26824214	26824306	Gene body	Hyper	CG	Soltu.DM.02G012110	Casein kinase II subunit alpha	NA	+	1.4363
chr02	26828430	26828562	Gene body	Hypo	CG	Soltu.DM.02G012110	Casein kinase II subunit alpha	NA	+	1.4363
chr02	26864152	26864273	Gene body	Hypo	CG	Soltu.DM.02G012130	hypothetical protein	NA	-	-2.73535
chr02	27021309	27021466	Gene body	Hypo	CG	Soltu.DM.02G012290	Argonaute family protein	NA	+	1.80235
chr02	27222007	27222069	Gene body	Hyper	CG	Soltu.DM.02G012480	cell elongation protein / DWARF1 / DIMINUTO (DIM)	NA	-	-2.4514
chr02	27315880	27316223	Gene body	Hyper	CG	Soltu.DM.02G012590	cytochrome P450, family 716, subfamily A, polypeptide	NA	-	-1.90802
chr02	27545944	27546155	Gene body	Hyper	CG	Soltu.DM.02G012840	bromo-adjacent homology (BAH) domain-containing protein	NA	-	-2.35569
chr02	27548602	27548685	Gene body	Hyper	CG	Soltu.DM.02G012840	bromo-adjacent homology (BAH) domain-containing protein	NA	-	-2.35569
chr02	27904494	27904557	Gene body	Hyper	CG	Soltu.DM.02G013200	FAD-binding Berberine family protein	NA	-	1.49793
chr02	28288774	28288850	Gene body	Hyper	CG	Soltu.DM.02G013580	potassium channel in Arabidopsis thaliana	KST1 (guard-cell specific)	-	1.12045
chr02	28290175	28290255	Gene body	Hyper	CG	Soltu.DM.02G013580	potassium channel in Arabidopsis thaliana	KST1 (guard-cell specific)	-	1.12045
chr02	28290497	28290579	Gene body	Hyper	CG	Soltu.DM.02G013580	potassium channel in Arabidopsis thaliana	KST1 (guard-cell specific)	-	1.12045
chr02	28443445	28443556	Gene body	Hyper	CG	Soltu.DM.02G013760	NB-ARC domain-containing disease resistance protein	NA	-	-4.05167
chr02	28444226	28444430	Gene body	Hyper	CG	Soltu.DM.02G013760	NB-ARC domain-containing disease resistance protein	NA	-	-4.05167
chr02	29100117	29100242	Gene body	Hyper	CG	Soltu.DM.02G014430	senescence-related gene	NA	-	-2.43816
chr02	29122368	29122419	Gene body	Hypo	CG	Soltu.DM.02G014450	senescence-related gene	NA	-	1.32069
chr02	29131005	29131072	Gene body	Hypo	CG	Soltu.DM.02G014480	Ypt/Rab-GAP domain of gyp1p superfamily protein	NA	+	-5.32204
chr02	29314165	29314276	Gene body	Hyper	CG	Soltu.DM.02G014630	subtilase family protein	NA	-	-2.33905
chr02	29325762	29325865	Gene body	Hyper	CG	Soltu.DM.02G014640	subtilase family protein	NA	-	-2.31645
chr02	29564276	29564562	Gene body	Hyper	CG	Soltu.DM.02G014900	Leucine-rich repeat transmembrane protein kinase	NA	-	-1.2415
chr02	29565032	29565110	Gene body	Hyper	CG	Soltu.DM.02G014900	Leucine-rich repeat transmembrane protein kinase	NA	-	-1.2415
chr02	29579111	29579175	Gene body	Hyper	CG	Soltu.DM.02G014910	Leucine-rich repeat transmembrane protein kinase	NA	-	-1.95412
chr02	29591819	29591915	Gene body	Hyper	CG	Soltu.DM.02G014910	Leucine-rich repeat transmembrane protein kinase	NA	-	-1.95412
chr02	29637276	29637370	Gene body	Hyper	CG	Soltu.DM.02G014940	Leucine-rich repeat transmembrane protein kinase	NA	-	1.39818
chr02	30388168	30388244	Gene body	Hypo	CG	Soltu.DM.02G015840	Leucine-rich repeat protein kinase family protein	NA	-	1.52698
chr02	30390191	30390279	Gene body	Hypo	CG	Soltu.DM.02G015840	Leucine-rich repeat protein kinase family protein	NA	-	1.52698
chr02	30963202	30963518	Gene body	Hypo	CG	Soltu.DM.02G016450	Nucleic acid-binding, OB-fold-like protein	NA	-	6.15485
chr02	31311711	31311824	Gene body	Hypo	CG	Soltu.DM.02G016770	alpha/beta-Hydrolases superfamily protein	NA	-	-1.47299
chr02	32224448	32224689	Gene body	Hypo	CG	Soltu.DM.02G017810	allantoinase	NA	-	-1.20734
chr02	32258465	32258539	Gene body	Hypo	CG	Soltu.DM.02G017850	Tetraspanin family protein	NA	+	1.72327
chr02	32299525	32299585	Gene body	Hypo	CG	Soltu.DM.02G017890	U2 snRNP auxilliary factor, large subunit, splicing factor	NA	+	1.00672
chr02	32304023	32304147	Gene body	Hyper	CG	Soltu.DM.02G017890	U2 snRNP auxilliary factor, large subunit, splicing factor	NA	+	1.00672
chr02	32388445	32388529	Gene body	Hyper	CG	Soltu.DM.02G017980	alpha/beta-Hydrolases superfamily protein	NA	-	2.04191
chr02	32725654	32725972	Gene body	Hyper	CG	Soltu.DM.02G018320	beta-galactosidase	NA	-	-1.26478
chr02	32917497	32917628	Gene body	Hypo	CG	Soltu.DM.02G018570	F-box/RNI-like superfamily protein	NA	+	1.08363
chr02	32918234	32918345	Gene body	Hyper	CG	Soltu.DM.02G018570	F-box/RNI-like superfamily protein	NA	+	1.08363
chr02	33353972	33354070	Gene body	Hypo	CG	Soltu.DM.02G019090	protein serine/threonine kinases;protein kinases;ATP binding;sugar binding;kinases;carbohydrate binding	NA	+	-1.3823
chr02	33354533	33354648	Gene body	Hypo	CG	Soltu.DM.02G019090	protein serine/threonine kinases;protein kinases;ATP binding;sugar binding;kinases;carbohydrate binding	NA	+	-1.3823
chr02	33387965	33388069	Gene body	Hyper	CG	Soltu.DM.02G019120	S-locus lectin protein kinase family protein	NA	+	-3.88698
chr02	33389047	33389268	Gene body	Hyper	CG	Soltu.DM.02G019120	S-locus lectin protein kinase family protein	NA	+	-3.88698
chr02	33487250	33487448	Gene body	Hypo	CG	Soltu.DM.02G019210	FAD-binding Berberine family protein	NA	+	-4.94594
chr02	33510823	33511019	Gene body	Hypo	CG	Soltu.DM.02G019250	S-locus lectin protein kinase family protein	NA	-	1.40058
chr02	33513460	33513572	Gene body	Hyper	CG	Soltu.DM.02G019250	S-locus lectin protein kinase family protein	NA	-	1.40058
chr02	33513867	33513970	Gene body	Hyper	CG	Soltu.DM.02G019250	S-locus lectin protein kinase family protein	NA	-	1.40058
chr02	33607804	33607857	Gene body	Hyper	CG	Soltu.DM.02G019390	Terpenoid cyclases/Protein prenyltransferases superfamily protein	NA	+	-1.20118
chr02	33806471	33806578	Gene body	Hyper	CG	Soltu.DM.02G019610	cysteine-rich RLK (RECEPTOR-like protein kinase)	NA	-	1.18947
chr02	34115673	34115783	Gene body	Hypo	CG	Soltu.DM.02G019900	beta-glucosidase	NA	+	-1.56142
chr02	34117055	34117364	Gene body	Hypo	CG	Soltu.DM.02G019900	beta-glucosidase	NA	+	-1.56142
chr02	35357437	35357510	Gene body	Hyper	CG	Soltu.DM.02G021380	YELLOW STRIPE like	NA	-	-2.16796
chr02	35549315	35549412	Gene body	Hyper	CG	Soltu.DM.02G021660	cationic amino acid transporter	NA	+	1.65701
chr02	36022577	36022663	Gene body	Hypo	CG	Soltu.DM.02G022250	Protein kinase superfamily protein	NA	+	2.08836
chr02	36025587	36025661	Gene body	Hypo	CG	Soltu.DM.02G022250	Protein kinase superfamily protein	NA	+	2.08836
chr02	36102113	36102254	Gene body	Hypo	CG	Soltu.DM.02G022360	Transcription factor jumonji (jmjC) domain-containing protein	NA	+	1.48579
chr02	36103213	36103482	Gene body	Hyper	CG	Soltu.DM.02G022360	Transcription factor jumonji (jmjC) domain-containing protein	NA	+	1.48579
chr02	36108439	36108553	Gene body	Hyper	CG	Soltu.DM.02G022360	Transcription factor jumonji (jmjC) domain-containing protein	NA	+	1.48579
chr02	36108664	36108750	Gene body	Hypo	CG	Soltu.DM.02G022360	Transcription factor jumonji (jmjC) domain-containing protein	NA	+	1.48579
chr02	36153446	36153537	Gene body	Hyper	CG	Soltu.DM.02G022410	Auxin efflux carrier family protein	NA	+	-1.74675
chr02	36202747	36202905	Gene body	Hyper	CG	Soltu.DM.02G022450	glutamate receptor 3.6	NA	-	1.01392
chr02	36203660	36203848	Gene body	Hyper	CG	Soltu.DM.02G022450	glutamate receptor 3.6	NA	-	1.01392
chr02	36203948	36204214	Gene body	Hypo	CG	Soltu.DM.02G022450	glutamate receptor 3.6	NA	-	1.01392
chr02	36213832	36214126	Gene body	Hypo	CG	Soltu.DM.02G022460	glutamate receptor 3.6	NA	-	-2.28861
chr02	36215604	36215896	Gene body	Hyper	CG	Soltu.DM.02G022460	glutamate receptor 3.6	NA	-	-2.28861
chr02	36442286	36442429	Gene body	Hyper	CG	Soltu.DM.02G022690	Phosphoinositide phosphatase family protein	NA	-	1.10782
chr02	36448089	36448175	Gene body	Hyper	CG	Soltu.DM.02G022690	Phosphoinositide phosphatase family protein	NA	-	1.10782
chr02	36596497	36596548	Gene body	Hyper	CG	Soltu.DM.02G022900	Calcium-dependent phosphotriesterase superfamily protein	NA	-	-1.5135
chr02	36958438	36958495	Gene body	Hyper	CG	Soltu.DM.02G023450	plasma membrane intrinsic protein	NA	-	-4.1048
chr02	37753335	37753414	Gene body	Hypo	CG	Soltu.DM.02G024480	S-adenosyl-L-methionine-dependent methyltransferases superfamily protein	NA	-	1.69357
chr02	37755811	37755871	Gene body	Hypo	CG	Soltu.DM.02G024480	S-adenosyl-L-methionine-dependent methyltransferases superfamily protein	NA	-	1.69357
chr02	38138794	38138901	Gene body	Hyper	CG	Soltu.DM.02G024900	dihydroflavonol 4-reductase	NA	+	-5.43675
chr02	38335735	38335891	Gene body	Hypo	CG	Soltu.DM.02G025120	FAD/NAD(P)-binding oxidoreductase family protein	NA	-	-1.04718
chr02	38337518	38337586	Gene body	Hyper	CG	Soltu.DM.02G025120	FAD/NAD(P)-binding oxidoreductase family protein	NA	-	-1.04718
chr02	38340983	38341047	Gene body	Hyper	CG	Soltu.DM.02G025120	FAD/NAD(P)-binding oxidoreductase family protein	NA	-	-1.04718
chr02	38943636	38943728	Gene body	Hypo	CG	Soltu.DM.02G025790	hypothetical protein	NA	-	-8.04346
chr02	39167181	39167254	Gene body	Hypo	CG	Soltu.DM.02G026090	Protein kinase superfamily protein	NA	-	1.01938
chr02	39728487	39728721	Gene body	Hyper	CG	Soltu.DM.02G026890	Leucine-rich repeat protein kinase family protein	NA	-	2.71291
chr02	39732433	39732506	Gene body	Hypo	CG	Soltu.DM.02G026890	Leucine-rich repeat protein kinase family protein	NA	-	2.71291
chr02	40352462	40352538	Gene body	Hypo	CG	Soltu.DM.02G027560	DUF4228 domain containing protein	NA	+	-1.67847
chr02	41604737	41604952	Gene body	Hypo	CG	Soltu.DM.02G029080	phospholipase A 2A	NA	-	1.92946
chr02	42018381	42018431	Gene body	Hypo	CG	Soltu.DM.02G029460	cytochrome P450, family 76, subfamily C, polypeptide	NA	+	3.64762
chr02	42019464	42019553	Gene body	Hyper	CG	Soltu.DM.02G029460	cytochrome P450, family 76, subfamily C, polypeptide	NA	+	3.64762
chr02	42514933	42514994	Gene body	Hypo	CG	Soltu.DM.02G030100	TRICHOME BIREFRINGENCE-LIKE	NA	-	-1.89231
chr02	43094352	43094421	Gene body	Hyper	CG	Soltu.DM.02G030840	ABI five binding protein	NA	+	1.19854
chr02	43464863	43464956	Gene body	Hyper	CG	Soltu.DM.02G031420	Protein of unknown function (DUF1336)	NA	-	1.6423
chr02	44700248	44700348	Gene body	Hypo	CG	Soltu.DM.02G033120	phosphoenolpyruvate (pep)/phosphate translocator	NA	-	-1.09795
chr02	44700674	44700862	Gene body	Hypo	CG	Soltu.DM.02G033120	phosphoenolpyruvate (pep)/phosphate translocator	NA	-	-1.09795
chr02	45669639	45669696	Gene body	Hyper	CG	Soltu.DM.02G034460	senescence-related gene	NA	+	1.00297
chr03	329816	329868	Gene body	Hypo	CG	Soltu.DM.03G000190	Major facilitator superfamily protein	NA	+	5.23533
chr03	330060	330130	Gene body	Hyper	CG	Soltu.DM.03G000190	Major facilitator superfamily protein	NA	+	5.23533
chr03	2940239	2940351	Gene body	Hypo	CG	Soltu.DM.03G003080	P-loop containing nucleoside triphosphate hydrolases superfamily protein	NA	-	1.10743
chr03	2941051	2941111	Gene body	Hypo	CG	Soltu.DM.03G003080	P-loop containing nucleoside triphosphate hydrolases superfamily protein	NA	-	1.10743
chr03	3037570	3038425	Gene body	Hypo	CG	Soltu.DM.03G003150	hypothetical protein	NA	-	2.36125
chr03	5405272	5405391	Gene body	Hyper	CG	Soltu.DM.03G004990	ARM repeat superfamily protein	NA	-	1.68077
chr03	6371862	6372046	Gene body	Hyper	CG	Soltu.DM.03G005350	R-protein L3 B	NA	-	1.12796
chr03	6400710	6400907	Gene body	Hyper	CG	Soltu.DM.03G005370	Vacuolar sorting protein	NA	+	-3.93905
chr03	6756051	6756244	Gene body	Hypo	CG	Soltu.DM.03G005550	hypothetical protein	NA	-	2.01804
chr03	6941230	6941459	Gene body	Hypo	CG	Soltu.DM.03G005640	GroES-like zinc-binding dehydrogenase family protein	NA	+	-2.99059
chr03	6991107	6991496	Gene body	Hypo	CG	Soltu.DM.03G005660	alcohol dehydrogenase	NA	+	-3.57756
chr03	7156895	7157031	Gene body	Hypo	CG	Soltu.DM.03G005710	RmlC-like cupins superfamily protein	NA	+	-4.26949
chr03	8832882	8833148	Gene body	Hypo	CG	Soltu.DM.03G006120	methyl esterase	NA	-	3.69343
chr03	9705199	9705257	Gene body	Hypo	CG	Soltu.DM.03G006450	Cyclopropane-fatty-acyl-phospholipid synthase	NA	-	-4.08859
chr03	9706622	9706848	Gene body	Hyper	CG	Soltu.DM.03G006450	Cyclopropane-fatty-acyl-phospholipid synthase	NA	-	-4.08859
chr03	31419984	31420089	Gene body	Hypo	CG	Soltu.DM.03G011280	PHD finger transcription factor, putative	NA	-	-1.10464
chr03	31420718	31420835	Gene body	Hypo	CG	Soltu.DM.03G011280	PHD finger transcription factor, putative	NA	-	-1.10464
chr03	32767538	32767596	Gene body	Hyper	CG	Soltu.DM.03G011910	UDP-glucosyl transferase 85A7	NA	+	-4.62706
chr03	32852633	32852698	Gene body	Hyper	CG	Soltu.DM.03G011980	UDP-glucosyl transferase 85A7	NA	+	-1.96647
chr03	33017532	33017897	Gene body	Hyper	CG	Soltu.DM.03G012080	ubiquitin	NA	+	-1.81764
chr03	33203953	33204080	Gene body	Hypo	CG	Soltu.DM.03G012160	hypothetical protein	NA	+	-5.96675
chr03	33205318	33206073	Gene body	Hypo	CG	Soltu.DM.03G012160	hypothetical protein	NA	+	-5.96675
chr03	33206391	33206712	Gene body	Hypo	CG	Soltu.DM.03G012160	hypothetical protein	NA	+	-5.96675
chr03	33224623	33224777	Gene body	Hypo	CG	Soltu.DM.03G012190	hypothetical protein	NA	+	-8.13605
chr03	33499121	33499211	Gene body	Hypo	CG	Soltu.DM.03G012380	DA1-related protein	NA	-	-1.90433
chr03	41694661	41695117	Gene body	Hypo	CG	Soltu.DM.03G017320	hypothetical protein	NA	+	1.4205
chr03	41898118	41898218	Gene body	Hyper	CG	Soltu.DM.03G017520	SNARE-like superfamily protein	NA	-	1.62483
chr03	41898526	41898635	Gene body	Hyper	CG	Soltu.DM.03G017520	SNARE-like superfamily protein	NA	-	1.62483
chr03	41905026	41905124	Gene body	Hyper	CG	Soltu.DM.03G017530	Remorin family protein	NA	-	1.33872
chr03	42180956	42181094	Gene body	Hypo	CG	Soltu.DM.03G017790	tripeptidyl peptidase ii	NA	-	-5.3671
chr03	42183088	42183548	Gene body	Hyper	CG	Soltu.DM.03G017790	tripeptidyl peptidase ii	NA	-	-5.3671
chr03	42687308	42687424	Gene body	Hyper	CG	Soltu.DM.03G018200	detoxifying efflux carrier	NA	-	-2.41002
chr03	42732037	42732112	Gene body	Hyper	CG	Soltu.DM.03G018240	detoxifying efflux carrier	NA	-	-1.50536
chr03	42732846	42732902	Gene body	Hypo	CG	Soltu.DM.03G018240	detoxifying efflux carrier	NA	-	-1.50536
chr03	42733608	42733664	Gene body	Hyper	CG	Soltu.DM.03G018240	detoxifying efflux carrier	NA	-	-1.50536
chr03	43225181	43225257	Gene body	Hypo	CG	Soltu.DM.03G018570	kunitz trypsin inhibitor	NA	+	-3.44152
chr03	43332769	43332866	Gene body	Hypo	CG	Soltu.DM.03G018650	Trypsin and protease inhibitor domain containing protein	NA	+	-3.1442
chr03	43418548	43420880	Gene body	Hypo	CG	Soltu.DM.03G018710	Peroxisomal membrane 22 kDa (Mpv17/PMP22) family protein	NA	-	-1.57918
chr03	43421961	43422091	Gene body	Hyper	CG	Soltu.DM.03G018710	Peroxisomal membrane 22 kDa (Mpv17/PMP22) family protein	NA	-	-1.57918
chr03	43651018	43651231	Gene body	Hypo	CG	Soltu.DM.03G019030	Homeodomain-like superfamily protein	NA	+	1.08086
chr03	45497157	45497261	Gene body	Hyper	CG	Soltu.DM.03G020530	pfkB-like carbohydrate kinase family protein	NA	-	-1.53883
chr03	45765648	45766438	Gene body	Hyper	CG	Soltu.DM.03G020880	cytochrome P450, family 89, subfamily A, polypeptide	NA	-	-8.63542
chr03	45951396	45951459	Gene body	Hyper	CG	Soltu.DM.03G021060	Protein kinase family protein with ARM repeat domain	NA	+	-1.7519
chr03	47263936	47264028	Gene body	Hypo	CG	Soltu.DM.03G022470	Ribosomal protein L7Ae/L30e/S12e/Gadd45 family protein	NA	+	-1.31762
chr03	47264230	47264356	Gene body	Hypo	CG	Soltu.DM.03G022470	Ribosomal protein L7Ae/L30e/S12e/Gadd45 family protein	NA	+	-1.31762
chr03	47265394	47265761	Gene body	Hypo	CG	Soltu.DM.03G022470	Ribosomal protein L7Ae/L30e/S12e/Gadd45 family protein	NA	+	-1.31762
chr03	47737335	47737409	Gene body	Hypo	CG	Soltu.DM.03G022840	Nodulin MtN3 family protein	NA	-	2.41993
chr03	49248105	49248160	Gene body	Hyper	CG	Soltu.DM.03G023970	beta-tonoplast intrinsic protein	NA	+	2.17667
chr03	49296185	49296357	Gene body	Hyper	CG	Soltu.DM.03G024030	Putative integral membrane protein conserved region (DUF2404)	NA	-	-1.02052
chr03	50424913	50425139	Gene body	Hypo	CG	Soltu.DM.03G025220	seed imbibition	NA	-	-1.16263
chr03	50426687	50426934	Gene body	Hyper	CG	Soltu.DM.03G025220	seed imbibition	NA	-	-1.16263
chr03	50487428	50487541	Gene body	Hyper	CG	Soltu.DM.03G025330	cytochrome P450, family 71, subfamily A, polypeptide	NA	-	-2.74535
chr03	50487892	50487990	Gene body	Hypo	CG	Soltu.DM.03G025330	cytochrome P450, family 71, subfamily A, polypeptide	NA	-	-2.74535
chr03	50601180	50601253	Gene body	Hyper	CG	Soltu.DM.03G025450	cytochrome P450, family 71, subfamily A, polypeptide	NA	-	1.71154
chr03	50792039	50792100	Gene body	Hypo	CG	Soltu.DM.03G025750	Terpenoid cyclases/Protein prenyltransferases superfamily protein	NA	-	1.67592
chr03	50793904	50794092	Gene body	Hypo	CG	Soltu.DM.03G025750	Terpenoid cyclases/Protein prenyltransferases superfamily protein	NA	-	1.67592
chr03	50819896	50820022	Gene body	Hypo	CG	Soltu.DM.03G025770	Terpenoid cyclases/Protein prenyltransferases superfamily protein	NA	-	1.91854
chr03	50908434	50908526	Gene body	Hyper	CG	Soltu.DM.03G025880	MATE efflux family protein	NA	-	-1.80508
chr03	50997167	50997273	Gene body	Hyper	CG	Soltu.DM.03G026020	myb domain protein	NA	-	-2.07898
chr03	53460072	53460157	Gene body	Hyper	CG	Soltu.DM.03G028960	AGAMOUS-like	NA	-	4.26701
chr03	53539591	53539674	Gene body	Hyper	CG	Soltu.DM.03G029030	COBRA-like extracellular glycosyl-phosphatidyl inositol-anchored protein family	NA	+	2.40364
chr03	55091083	55091606	Gene body	Hypo	CG	Soltu.DM.03G030710	conserved hypothetical protein	NA	+	-1.73148
chr03	55094583	55094717	Gene body	Hypo	CG	Soltu.DM.03G030710	conserved hypothetical protein	NA	+	-1.73148
chr03	56238576	56238678	Gene body	Hypo	CG	Soltu.DM.03G032340	Pentatricopeptide repeat (PPR) superfamily protein	NA	-	-1.72676
chr03	56239419	56239501	Gene body	Hypo	CG	Soltu.DM.03G032340	Pentatricopeptide repeat (PPR) superfamily protein	NA	-	-1.72676
chr03	56240185	56240252	Gene body	Hyper	CG	Soltu.DM.03G032340	Pentatricopeptide repeat (PPR) superfamily protein	NA	-	-1.72676
chr03	56291357	56291467	Gene body	Hyper	CG	Soltu.DM.03G032410	Sec14p-like phosphatidylinositol transfer family protein	NA	+	-1.05145
chr03	60048507	60049148	Gene body	Hypo	CG	Soltu.DM.03G037260	RING/U-box superfamily protein	NA	+	2.42604
chr03	60049354	60049438	Gene body	Hypo	CG	Soltu.DM.03G037260	RING/U-box superfamily protein	NA	+	2.42604
chr04	1566898	1567006	Gene body	Hypo	CG	Soltu.DM.04G001470	Disease resistance protein (CC-NBS-LRR class) family	NA	+	-1.66644
chr04	1592281	1592572	Gene body	Hypo	CG	Soltu.DM.04G001490	Disease resistance protein (CC-NBS-LRR class) family	NA	+	1.2319
chr04	1592762	1592813	Gene body	Hyper	CG	Soltu.DM.04G001490	Disease resistance protein (CC-NBS-LRR class) family	NA	+	1.2319
chr04	1643832	1643951	Gene body	Hypo	CG	Soltu.DM.04G001520	Disease resistance protein (CC-NBS-LRR class) family	NA	+	4.09189
chr04	1650662	1651098	Gene body	Hyper	CG	Soltu.DM.04G001530	Disease resistance protein (CC-NBS-LRR class) family	NA	+	1.82478
chr04	1659919	1660011	Gene body	Hyper	CG	Soltu.DM.04G001550	HOPZ-ACTIVATED RESISTANCE	NA	-	3.25791
chr04	1666757	1666817	Gene body	Hypo	CG	Soltu.DM.04G001560	hypothetical protein	NA	-	1.3861
chr04	1667041	1667150	Gene body	Hypo	CG	Soltu.DM.04G001560	hypothetical protein	NA	-	1.3861
chr04	1698197	1698389	Gene body	Hypo	CG	Soltu.DM.04G001620	Disease resistance protein (CC-NBS-LRR class) family	NA	-	1.61907
chr04	1850989	1851370	Gene body	Hypo	CG	Soltu.DM.04G001770	hypothetical protein	NA	-	2.11234
chr04	1969035	1969412	Gene body	Hypo	CG	Soltu.DM.04G001830	Disease resistance protein (CC-NBS-LRR class) family	NA	+	4.34963
chr04	1993958	1994317	Gene body	Hyper	CG	Soltu.DM.04G001850	NB-ARC domain-containing disease resistance protein	NA	-	1.10537
chr04	2124732	2125697	Gene body	Hypo	CG	Soltu.DM.04G001970	hypothetical protein	NA	+	7.16819
chr04	2131290	2131417	Gene body	Hyper	CG	Soltu.DM.04G001980	Thioesterase superfamily protein	NA	+	-2.08055
chr04	2348797	2349220	Gene body	Hyper	CG	Soltu.DM.04G002180	Disease resistance protein (TIR-NBS-LRR class) family	NA	+	1.19741
chr04	2349374	2349461	Gene body	Hyper	CG	Soltu.DM.04G002180	Disease resistance protein (TIR-NBS-LRR class) family	NA	+	1.19741
chr04	2350776	2350881	Gene body	Hypo	CG	Soltu.DM.04G002180	Disease resistance protein (TIR-NBS-LRR class) family	NA	+	1.19741
chr04	2351293	2351383	Gene body	Hypo	CG	Soltu.DM.04G002180	Disease resistance protein (TIR-NBS-LRR class) family	NA	+	1.19741
chr04	2351427	2351507	Gene body	Hyper	CG	Soltu.DM.04G002180	Disease resistance protein (TIR-NBS-LRR class) family	NA	+	1.19741
chr04	2397054	2397114	Gene body	Hypo	CG	Soltu.DM.04G002250	Protein kinase superfamily protein	NA	+	-1.71321
chr04	2405131	2405236	Gene body	Hypo	CG	Soltu.DM.04G002250	Protein kinase superfamily protein	NA	+	-1.71321
chr04	2534062	2534181	Gene body	Hyper	CG	Soltu.DM.04G002370	NB-ARC domain-containing disease resistance protein	NA	-	-1.98122
chr04	2536449	2536570	Gene body	Hypo	CG	Soltu.DM.04G002370	NB-ARC domain-containing disease resistance protein	NA	-	-1.98122
chr04	2637424	2637515	Gene body	Hypo	CG	Soltu.DM.04G002450	MATE efflux family protein	NA	-	-1.39621
chr04	3322117	3322211	Gene body	Hypo	CG	Soltu.DM.04G002930	MLP-like protein	NA	+	-2.11349
chr04	3861774	3861824	Gene body	Hypo	CG	Soltu.DM.04G003470	PLATZ transcription factor family protein	NA	-	-1.33356
chr04	3943819	3943933	Gene body	Hyper	CG	Soltu.DM.04G003540	NB-ARC domain-containing disease resistance protein	NA	-	3.17339
chr04	4069998	4070210	Gene body	Hypo	CG	Soltu.DM.04G003640	NB-ARC domain-containing disease resistance protein	NA	-	1.06249
chr04	4087619	4087673	Gene body	Hyper	CG	Soltu.DM.04G003650	NB-ARC domain-containing disease resistance protein	NA	+	1.59722
chr04	4089140	4089221	Gene body	Hypo	CG	Soltu.DM.04G003650	NB-ARC domain-containing disease resistance protein	NA	+	1.59722
chr04	4140756	4140842	Gene body	Hypo	CG	Soltu.DM.04G003710	HOPZ-ACTIVATED RESISTANCE	NA	+	1.25111
chr04	4140756	4140842	Gene body	Hypo	CG	Soltu.DM.04G003710	HOPZ-ACTIVATED RESISTANCE	NA	+	1.25111
chr04	4141042	4141362	Gene body	Hyper	CG	Soltu.DM.04G003710	HOPZ-ACTIVATED RESISTANCE	NA	+	1.25111
chr04	4355313	4355575	Gene body	Hypo	CG	Soltu.DM.04G003990	UDP-glucosyl transferase 76E12	NA	+	6.05125
chr04	4355834	4356561	Gene body	Hypo	CG	Soltu.DM.04G003990	UDP-glucosyl transferase 76E12	NA	+	6.05125
chr04	4386451	4386575	Gene body	Hyper	CG	Soltu.DM.04G004050	S-locus lectin protein kinase family protein	NA	-	1.24546
chr04	4386818	4387186	Gene body	Hyper	CG	Soltu.DM.04G004050	S-locus lectin protein kinase family protein	NA	-	1.24546
chr04	4387417	4387488	Gene body	Hyper	CG	Soltu.DM.04G004050	S-locus lectin protein kinase family protein	NA	-	1.24546
chr04	5157305	5157453	Gene body	Hypo	CG	Soltu.DM.04G004830	Plant protein of unknown function (DUF247)	NA	-	2.06628
chr04	5157699	5157810	Gene body	Hypo	CG	Soltu.DM.04G004830	Plant protein of unknown function (DUF247)	NA	-	2.06628
chr04	5158491	5158557	Gene body	Hypo	CG	Soltu.DM.04G004830	Plant protein of unknown function (DUF247)	NA	-	2.06628
chr04	5227653	5227850	Gene body	Hypo	CG	Soltu.DM.04G004850	Plant protein of unknown function (DUF247)	NA	-	4.02485
chr04	5228160	5228567	Gene body	Hypo	CG	Soltu.DM.04G004850	Plant protein of unknown function (DUF247)	NA	-	4.02485
chr04	5355257	5355387	Gene body	Hypo	CG	Soltu.DM.04G004920	NB-ARC domain-containing disease resistance protein	NA	+	3.16762
chr04	5355543	5355620	Gene body	Hyper	CG	Soltu.DM.04G004920	NB-ARC domain-containing disease resistance protein	NA	+	3.16762
chr04	5356113	5356390	Gene body	Hypo	CG	Soltu.DM.04G004920	NB-ARC domain-containing disease resistance protein	NA	+	3.16762
chr04	5356715	5357115	Gene body	Hypo	CG	Soltu.DM.04G004920	NB-ARC domain-containing disease resistance protein	NA	+	3.16762
chr04	5380771	5381389	Gene body	Hypo	CG	Soltu.DM.04G004940	Plant protein of unknown function (DUF247)	NA	-	3.56201
chr04	5381829	5381997	Gene body	Hypo	CG	Soltu.DM.04G004940	Plant protein of unknown function (DUF247)	NA	-	3.56201
chr04	5382255	5382377	Gene body	Hypo	CG	Soltu.DM.04G004940	Plant protein of unknown function (DUF247)	NA	-	3.56201
chr04	5382255	5382377	Gene body	Hypo	CG	Soltu.DM.04G004940	Plant protein of unknown function (DUF247)	NA	-	3.56201
chr04	5382577	5382666	Gene body	Hypo	CG	Soltu.DM.04G004940	Plant protein of unknown function (DUF247)	NA	-	3.56201
chr04	5382577	5382977	Gene body	Hypo	CG	Soltu.DM.04G004940	Plant protein of unknown function (DUF247)	NA	-	3.56201
chr04	5383321	5383671	Gene body	Hypo	CG	Soltu.DM.04G004940	Plant protein of unknown function (DUF247)	NA	-	3.56201
chr04	5385419	5385501	Gene body	Hypo	CG	Soltu.DM.04G004940	Plant protein of unknown function (DUF247)	NA	-	3.56201
chr04	5455101	5455209	Gene body	Hypo	CG	Soltu.DM.04G004980	Plant protein of unknown function (DUF247)	NA	-	-4.31315
chr04	5473143	5473406	Gene body	Hyper	CG	Soltu.DM.04G004990	GRAM domain-containing protein / ABA-responsive protein-related	NA	+	2.17413
chr04	5473989	5474496	Gene body	Hypo	CG	Soltu.DM.04G004990	GRAM domain-containing protein / ABA-responsive protein-related	NA	+	2.17413
chr04	5474991	5475068	Gene body	Hyper	CG	Soltu.DM.04G004990	GRAM domain-containing protein / ABA-responsive protein-related	NA	+	2.17413
chr04	5475983	5476067	Gene body	Hyper	CG	Soltu.DM.04G004990	GRAM domain-containing protein / ABA-responsive protein-related	NA	+	2.17413
chr04	5484509	5484634	Gene body	Hypo	CG	Soltu.DM.04G004990	GRAM domain-containing protein / ABA-responsive protein-related	NA	+	2.17413
chr04	5865905	5865978	Gene body	Hypo	CG	Soltu.DM.04G005420	NB-ARC domain-containing disease resistance protein	NA	+	-3.96683
chr04	5876028	5876333	Gene body	Hyper	CG	Soltu.DM.04G005430	NB-ARC domain-containing disease resistance protein	NA	+	-3.12627
chr04	5900015	5900249	Gene body	Hyper	CG	Soltu.DM.04G005500	decoy	NA	-	-1.32012
chr04	5900974	5901044	Gene body	Hypo	CG	Soltu.DM.04G005500	decoy	NA	-	-1.32012
chr04	5924162	5924484	Gene body	Hyper	CG	Soltu.DM.04G005590	NB-ARC domain-containing disease resistance protein	NA	+	-1.39195
chr04	6005494	6005624	Gene body	Hyper	CG	Soltu.DM.04G005730	NB-ARC domain-containing disease resistance protein	NA	-	2.37997
chr04	6006062	6006151	Gene body	Hyper	CG	Soltu.DM.04G005730	NB-ARC domain-containing disease resistance protein	NA	-	2.37997
chr04	6033006	6033292	Gene body	Hyper	CG	Soltu.DM.04G005780	NB-ARC domain-containing disease resistance protein	NA	-	1.12506
chr04	6033682	6033745	Gene body	Hyper	CG	Soltu.DM.04G005780	NB-ARC domain-containing disease resistance protein	NA	-	1.12506
chr04	6683580	6683704	Gene body	Hypo	CG	Soltu.DM.04G006390	GHMP kinase family protein	NA	-	3.28873
chr04	6684175	6684401	Gene body	Hypo	CG	Soltu.DM.04G006390	GHMP kinase family protein	NA	-	3.28873
chr04	6699162	6699258	Gene body	Hypo	CG	Soltu.DM.04G006410	cytochrome P450, family 71, subfamily B, polypeptide	NA	-	1.41645
chr04	6812195	6812264	Gene body	Hypo	CG	Soltu.DM.04G006500	hypothetical protein	NA	+	-1.00419
chr04	6815004	6815057	Gene body	Hyper	CG	Soltu.DM.04G006500	hypothetical protein	NA	+	-1.00419
chr04	6943199	6943288	Gene body	Hypo	CG	Soltu.DM.04G006640	conserved hypothetical protein	NA	+	-1.27369
chr04	6946635	6946720	Gene body	Hypo	CG	Soltu.DM.04G006640	conserved hypothetical protein	NA	+	-1.27369
chr04	9005954	9006211	Gene body	Hyper	CG	Soltu.DM.04G008750	receptor like protein	NA	-	-1.70777
chr04	9006220	9006694	Gene body	Hypo	CG	Soltu.DM.04G008750	receptor like protein	NA	-	-1.70777
chr04	9007755	9007805	Gene body	Hypo	CG	Soltu.DM.04G008750	receptor like protein	NA	-	-1.70777
chr04	9144196	9144293	Gene body	Hyper	CG	Soltu.DM.04G008860	glutamine synthase clone F11	NA	+	-1.14017
chr04	9266141	9266315	Gene body	Hypo	CG	Soltu.DM.04G008990	ARM repeat superfamily protein	NA	-	-1.71388
chr04	9396731	9396904	Gene body	Hyper	CG	Soltu.DM.04G009070	Leucine-rich repeat protein kinase family protein	NA	+	1.29661
chr04	9396987	9397071	Gene body	Hypo	CG	Soltu.DM.04G009070	Leucine-rich repeat protein kinase family protein	NA	+	1.29661
chr04	9598361	9598439	Gene body	Hyper	CG	Soltu.DM.04G009350	Outward rectifying potassium channel protein	NA	+	2.02455
chr04	9598761	9598851	Gene body	Hyper	CG	Soltu.DM.04G009350	Outward rectifying potassium channel protein	NA	+	2.02455
chr04	9934916	9935045	Gene body	Hypo	CG	Soltu.DM.04G009620	hypothetical protein	NA	+	-5.0132
chr04	10040302	10040381	Gene body	Hyper	CG	Soltu.DM.04G009720	hypothetical protein	NA	+	-2.47711
chr04	10041590	10041724	Gene body	Hyper	CG	Soltu.DM.04G009720	hypothetical protein	NA	+	-2.47711
chr04	10422896	10423196	Gene body	Hypo	CG	Soltu.DM.04G009960	Leucine-rich receptor-like protein kinase family protein	NA	-	1.52483
chr04	10814590	10814657	Gene body	Hypo	CG	Soltu.DM.04G010310	Zinc finger (C3HC4-type RING finger) family protein	NA	+	-1.08343
chr04	11275702	11275882	Gene body	Hypo	CG	Soltu.DM.04G010700	LRR and NB-ARC domains-containing disease resistance protein	NA	-	1.39347
chr04	11381282	11381351	Gene body	Hypo	CG	Soltu.DM.04G010780	SANTA (SANT Associated) domain containing protein	NA	-	-1.08126
chr04	11385743	11386109	Gene body	Hyper	CG	Soltu.DM.04G010790	SANTA (SANT Associated) domain containing protein	NA	-	-2.88205
chr04	11387948	11388214	Gene body	Hypo	CG	Soltu.DM.04G010790	SANTA (SANT Associated) domain containing protein	NA	-	-2.88205
chr04	11821096	11821230	Gene body	Hyper	CG	Soltu.DM.04G011040	F-box/LRR-repeat protein At5g63520	NA	-	-7.94999
chr04	12665645	12666092	Gene body	Hypo	CG	Soltu.DM.04G011810	hypothetical protein	NA	+	2.49559
chr04	12669113	12669569	Gene body	Hypo	CG	Soltu.DM.04G011810	hypothetical protein	NA	+	2.49559
chr04	13636558	13636913	Gene body	Hyper	CG	Soltu.DM.04G012180	hypothetical protein	NA	+	-2.60969
chr04	13759025	13759125	Gene body	Hypo	CG	Soltu.DM.04G012220	Glutaredoxin family protein	NA	-	-4.39738
chr04	24500086	24500178	Gene body	Hypo	CG	Soltu.DM.04G015000	hypothetical protein	NA	-	2.5999
chr04	24500688	24500785	Gene body	Hypo	CG	Soltu.DM.04G015000	hypothetical protein	NA	-	2.5999
chr04	24501727	24502036	Gene body	Hyper	CG	Soltu.DM.04G015000	hypothetical protein	NA	-	2.5999
chr04	28162015	28162140	Gene body	Hypo	CG	Soltu.DM.04G015560	hypothetical protein	NA	-	-1.12323
chr04	37091377	37091819	Gene body	Hyper	CG	Soltu.DM.04G017460	hypothetical protein	NA	+	-4.04049
chr04	47162681	47162769	Gene body	Hyper	CG	Soltu.DM.04G020490	Protein Ycf2	NA	-	2.64725
chr04	47447607	47447662	Gene body	Hypo	CG	Soltu.DM.04G020570	Cytochrome C1 family	NA	-	-1.25742
chr04	47694900	47695070	Gene body	Hypo	CG	Soltu.DM.04G020710	phloem protein 2-B10	NA	+	-3.08444
chr04	49625515	49625604	Gene body	Hypo	CG	Soltu.DM.04G021550	Lipase/lipooxygenase, PLAT/LH2 family protein	NA	-	-1.02381
chr04	50077757	50078158	Gene body	Hyper	CG	Soltu.DM.04G021790	F-box protein	NA	+	6.52153
chr04	50078481	50078594	Gene body	Hyper	CG	Soltu.DM.04G021790	F-box protein	NA	+	6.52153
chr04	51489117	51489216	Gene body	Hyper	CG	Soltu.DM.04G022720	cytochrome P450, family 71, subfamily A, polypeptide	NA	-	1.17735
chr04	51517766	51517827	Gene body	Hypo	CG	Soltu.DM.04G022730	Ribosomal protein L34e superfamily protein	NA	-	3.58001
chr04	51519804	51520153	Gene body	Hyper	CG	Soltu.DM.04G022730	Ribosomal protein L34e superfamily protein	NA	-	3.58001
chr04	51826052	51826140	Gene body	Hypo	CG	Soltu.DM.04G022820	cytochrome P450, family 76, subfamily C, polypeptide	NA	-	4.17971
chr04	52851359	52851440	Gene body	Hypo	CG	Soltu.DM.04G023680	tRNAHis guanylyltransferase	NA	-	-1.20128
chr04	52864946	52865419	Gene body	Hyper	CG	Soltu.DM.04G023680	tRNAHis guanylyltransferase	NA	-	-1.20128
chr04	52923725	52923818	Gene body	Hypo	CG	Soltu.DM.04G023740	hypothetical protein	NA	+	-6.61891
chr04	54089760	54089841	Gene body	Hyper	CG	Soltu.DM.04G024330	hypothetical protein	NA	-	3.93277
chr04	54143684	54144058	Gene body	Hyper	CG	Soltu.DM.04G024370	Protein of Unknown Function (DUF239)	NA	-	2.15592
chr04	54144655	54144865	Gene body	Hyper	CG	Soltu.DM.04G024370	Protein of Unknown Function (DUF239)	NA	-	2.15592
chr04	54407996	54408063	Gene body	Hypo	CG	Soltu.DM.04G024750	ribosomal protein S15A	NA	+	-2.20775
chr04	54419099	54419212	Gene body	Hyper	CG	Soltu.DM.04G024770	laccase	NA	+	-4.12301
chr04	54951101	54951369	Gene body	Hyper	CG	Soltu.DM.04G025030	C2H2-like zinc finger protein	NA	-	-4.05558
chr04	55907874	55907975	Gene body	Hyper	CG	Soltu.DM.04G025650	Tetratricopeptide repeat (TPR)-like superfamily protein	NA	-	-1.16827
chr04	56105440	56105499	Gene body	Hypo	CG	Soltu.DM.04G025790	Plant protein of unknown function (DUF869)	NA	-	-2.17394
chr04	56106460	56106621	Gene body	Hypo	CG	Soltu.DM.04G025790	Plant protein of unknown function (DUF869)	NA	-	-2.17394
chr04	58967150	58967385	Gene body	Hyper	CG	Soltu.DM.04G027880	Phosphoglycerate mutase family protein	NA	-	-1.02279
chr04	59208258	59208590	Gene body	Hyper	CG	Soltu.DM.04G028100	DUF1475 domain containing protein	NA	-	1.32004
chr04	59791810	59792073	Gene body	Hypo	CG	Soltu.DM.04G028590	Mitochondrial transcription termination factor family protein	NA	-	1.33653
chr04	59792376	59792793	Gene body	Hypo	CG	Soltu.DM.04G028590	Mitochondrial transcription termination factor family protein	NA	-	1.33653
chr04	60589171	60589223	Gene body	Hypo	CG	Soltu.DM.04G029270	tetratricopeptide repeat (TPR)-containing protein	NA	-	-2.33832
chr04	60626807	60626915	Gene body	Hyper	CG	Soltu.DM.04G029290	Major facilitator superfamily protein	NA	+	1.03075
chr04	60628332	60628569	Gene body	Hypo	CG	Soltu.DM.04G029290	Major facilitator superfamily protein	NA	+	1.03075
chr04	60857131	60857426	Gene body	Hypo	CG	Soltu.DM.04G029510	Leucine-rich repeat receptor-like protein kinase family protein	NA	+	7.63566
chr04	60943002	60943085	Gene body	Hypo	CG	Soltu.DM.04G029590	Protein kinase family protein with leucine-rich repeat domain	NA	+	2.74323
chr04	60951622	60951742	Gene body	Hyper	CG	Soltu.DM.04G029600	Protein kinase family protein with leucine-rich repeat domain	NA	+	1.20329
chr04	61023821	61024241	Gene body	Hyper	CG	Soltu.DM.04G029680	Myosin heavy chain-related protein	NA	-	1.66824
chr04	61311236	61311426	Gene body	Hypo	CG	Soltu.DM.04G029940	UDP-glucosyl transferase 85A5	NA	+	-2.00304
chr04	62754276	62754399	Gene body	Hypo	CG	Soltu.DM.04G031320	Rhamnogalacturonate lyase family protein	NA	-	1.75746
chr04	63660129	63660219	Gene body	Hypo	CG	Soltu.DM.04G032040	protein serine/threonine kinases;protein kinases;ATP binding;sugar binding;kinases;carbohydrate binding	NA	+	-1.59979
chr04	63666902	63667180	Gene body	Hypo	CG	Soltu.DM.04G032040	protein serine/threonine kinases;protein kinases;ATP binding;sugar binding;kinases;carbohydrate binding	NA	+	-1.59979
chr04	63667227	63667547	Gene body	Hypo	CG	Soltu.DM.04G032040	protein serine/threonine kinases;protein kinases;ATP binding;sugar binding;kinases;carbohydrate binding	NA	+	-1.59979
chr04	63667573	63667659	Gene body	Hyper	CG	Soltu.DM.04G032040	protein serine/threonine kinases;protein kinases;ATP binding;sugar binding;kinases;carbohydrate binding	NA	+	-1.59979
chr04	63706086	63706275	Gene body	Hypo	CG	Soltu.DM.04G032080	S-locus lectin protein kinase family protein	NA	+	-1.03603
chr04	63706594	63706789	Gene body	Hypo	CG	Soltu.DM.04G032080	S-locus lectin protein kinase family protein	NA	+	-1.03603
chr04	64033777	64033830	Gene body	Hypo	CG	Soltu.DM.04G032350	serine carboxypeptidase-like	NA	+	-2.5507
chr04	64066995	64067176	Gene body	Hypo	CG	Soltu.DM.04G032380	serine carboxypeptidase-like	NA	+	-3.30245
chr04	64067611	64067711	Gene body	Hyper	CG	Soltu.DM.04G032380	serine carboxypeptidase-like	NA	+	-3.30245
chr04	64067720	64068013	Gene body	Hypo	CG	Soltu.DM.04G032380	serine carboxypeptidase-like	NA	+	-3.30245
chr04	64154645	64155125	Gene body	Hypo	CG	Soltu.DM.04G032520	NADH-ubiquinone oxidoreductase-related	NA	-	-1.24516
chr04	64486109	64486261	Gene body	Hyper	CG	Soltu.DM.04G032910	Leucine-rich repeat receptor-like protein kinase family protein	NA	+	-2.38152
chr04	64701550	64701617	Gene body	Hyper	CG	Soltu.DM.04G033130	cytochrome P450, family 81, subfamily K, polypeptide	NA	+	-1.02726
chr04	65378872	65378966	Gene body	Hypo	CG	Soltu.DM.04G033790	UDP-Glycosyltransferase superfamily protein	NA	+	-4.50418
chr04	65381479	65381737	Gene body	Hyper	CG	Soltu.DM.04G033790	UDP-Glycosyltransferase superfamily protein	NA	+	-4.50418
chr04	65401536	65401597	Gene body	Hyper	CG	Soltu.DM.04G033830	UDP-Glycosyltransferase superfamily protein	NA	+	-1.59905
chr04	65427128	65427253	Gene body	Hypo	CG	Soltu.DM.04G033850	serine carboxypeptidase-like	NA	-	-1.89916
chr04	65606809	65606895	Gene body	Hyper	CG	Soltu.DM.04G034110	phospholipase A 2A	NA	-	5.66763
chr04	65882588	65882652	Gene body	Hypo	CG	Soltu.DM.04G034380	Serine protease inhibitor (SERPIN) family protein	NA	-	1.03051
chr04	65885433	65885696	Gene body	Hypo	CG	Soltu.DM.04G034390	Serine protease inhibitor (SERPIN) family protein	NA	-	1.38816
chr04	66072822	66072889	Gene body	Hyper	CG	Soltu.DM.04G034630	cytochrome P450, family 82, subfamily C, polypeptide	NA	+	-1.97878
chr04	66081591	66081691	Gene body	Hypo	CG	Soltu.DM.04G034640	cytochrome P450, family 82, subfamily C, polypeptide	NA	+	-4.2403
chr04	66091149	66091282	Gene body	Hyper	CG	Soltu.DM.04G034650	Protein kinase protein with adenine nucleotide alpha hydrolases-like domain	NA	+	-1.07776
chr04	66443471	66443702	Gene body	Hyper	CG	Soltu.DM.04G035010	eukaryotic translation initiation factor 2 (eIF-2) family protein	NA	-	1.48467
chr04	66649112	66649250	Gene body	Hyper	CG	Soltu.DM.04G035300	Sec14p-like phosphatidylinositol transfer family protein	NA	+	-1.46
chr04	66652054	66652178	Gene body	Hyper	CG	Soltu.DM.04G035300	Sec14p-like phosphatidylinositol transfer family protein	NA	+	-1.46
chr04	66849486	66849566	Gene body	Hypo	CG	Soltu.DM.04G035580	conserved hypothetical protein	NA	+	2.21777
chr04	67033309	67033478	Gene body	Hypo	CG	Soltu.DM.04G035790	Sec14p-like phosphatidylinositol transfer family protein	NA	-	1.12487
chr04	67657789	67657888	Gene body	Hypo	CG	Soltu.DM.04G036420	glycosyl hydrolase 9B7	NA	-	-1.32987
chr04	68052424	68052746	Gene body	Hypo	CG	Soltu.DM.04G036930	Subtilisin-like serine endopeptidase family protein	NA	-	-3.03316
chr04	68052838	68052936	Gene body	Hyper	CG	Soltu.DM.04G036930	Subtilisin-like serine endopeptidase family protein	NA	-	-3.03316
chr04	68342342	68342436	Gene body	Hyper	CG	Soltu.DM.04G037340	RPA70-kDa subunit B	NA	+	1.01646
chr04	68363851	68364056	Gene body	Hyper	CG	Soltu.DM.04G037360	Zinc-binding alcohol dehydrogenase family protein	NA	+	-2.2667
chr04	68992645	68992701	Gene body	Hyper	CG	Soltu.DM.04G038230	Protein of unknown function, DUF547	NA	+	-1.50882
chr05	345718	345834	Gene body	Hypo	CG	Soltu.DM.05G000390	Glycosyltransferase family 61 protein	NA	-	1.26345
chr05	531542	531599	Gene body	Hypo	CG	Soltu.DM.05G000660	general regulatory factor	NA	+	-6.05225
chr05	531897	532021	Gene body	Hyper	CG	Soltu.DM.05G000660	general regulatory factor	NA	+	-6.05225
chr05	533028	533101	Gene body	Hypo	CG	Soltu.DM.05G000660	general regulatory factor	NA	+	-6.05225
chr05	578379	578493	Gene body	Hypo	CG	Soltu.DM.05G000740	alpha/beta-Hydrolases superfamily protein	NA	-	-2.51039
chr05	579459	579669	Gene body	Hypo	CG	Soltu.DM.05G000740	alpha/beta-Hydrolases superfamily protein	NA	-	-2.51039
chr05	668092	668239	Gene body	Hyper	CG	Soltu.DM.05G000860	ABI five binding protein	NA	-	1.05621
chr05	671704	671826	Gene body	Hypo	CG	Soltu.DM.05G000860	ABI five binding protein	NA	-	1.05621
chr05	1044821	1045038	Gene body	Hyper	CG	Soltu.DM.05G001370	Protein kinase superfamily protein	NA	-	-1.58606
chr05	1297882	1297956	Gene body	Hypo	CG	Soltu.DM.05G001660	hypothetical protein	NA	-	3.46501
chr05	1732398	1732452	Gene body	Hypo	CG	Soltu.DM.05G002250	EXS (ERD1/XPR1/SYG1) family protein	NA	-	1.70942
chr05	1734124	1734229	Gene body	Hyper	CG	Soltu.DM.05G002250	EXS (ERD1/XPR1/SYG1) family protein	NA	-	1.70942
chr05	1735359	1735437	Gene body	Hyper	CG	Soltu.DM.05G002250	EXS (ERD1/XPR1/SYG1) family protein	NA	-	1.70942
chr05	1795664	1795751	Gene body	Hyper	CG	Soltu.DM.05G002330	hypothetical protein	NA	+	1.08935
chr05	2292785	2292862	Gene body	Hyper	CG	Soltu.DM.05G002830	aluminum-activated malate transporter	NA	-	-6.18204
chr05	2799024	2799304	Gene body	Hypo	CG	Soltu.DM.05G003080	Tetratricopeptide repeat (TPR)-like superfamily protein	NA	-	-1.22728
chr05	2800496	2800560	Gene body	Hyper	CG	Soltu.DM.05G003080	Tetratricopeptide repeat (TPR)-like superfamily protein	NA	-	-1.22728
chr05	4370519	4370600	Gene body	Hyper	CG	Soltu.DM.05G005020	sulfate transporter	NA	-	-1.00848
chr05	4370964	4371043	Gene body	Hyper	CG	Soltu.DM.05G005020	sulfate transporter	NA	-	-1.00848
chr05	5008300	5008727	Gene body	Hypo	CG	Soltu.DM.05G005620	Heavy metal transport/detoxification superfamily protein	NA	+	-2.98454
chr05	5017186	5017428	Gene body	Hyper	CG	Soltu.DM.05G005630	NB-ARC domain-containing disease resistance protein	NA	+	1.13923
chr05	5018226	5018359	Gene body	Hypo	CG	Soltu.DM.05G005630	NB-ARC domain-containing disease resistance protein	NA	+	1.13923
chr05	5044706	5045074	Gene body	Hypo	CG	Soltu.DM.05G005670	hypothetical protein	NA	-	2.61274
chr05	5045404	5045755	Gene body	Hypo	CG	Soltu.DM.05G005670	hypothetical protein	NA	-	2.61274
chr05	5047478	5047536	Gene body	Hypo	CG	Soltu.DM.05G005670	hypothetical protein	NA	-	2.61274
chr05	5067014	5067647	Gene body	Hyper	CG	Soltu.DM.05G005700	NB-ARC domain-containing disease resistance protein	NA	+	-1.42356
chr05	5068166	5068256	Gene body	Hyper	CG	Soltu.DM.05G005700	NB-ARC domain-containing disease resistance protein	NA	+	-1.42356
chr05	5087691	5088328	Gene body	Hyper	CG	Soltu.DM.05G005740	NB-ARC domain-containing disease resistance protein	NA	+	-1.82687
chr05	5102486	5102669	Gene body	Hyper	CG	Soltu.DM.05G005770	AAA-ATPase	NA	-	-5.76289
chr05	5107256	5107352	Gene body	Hyper	CG	Soltu.DM.05G005780	Late blight resistance protein R1 domain containing protein	NA	+	-5.68304
chr05	5133507	5133567	Gene body	Hyper	CG	Soltu.DM.05G005830	Disease resistance protein (CC-NBS-LRR class) family	NA	+	-2.94006
chr05	5176786	5176863	Gene body	Hypo	CG	Soltu.DM.05G005890	Protein of unknown function (DUF616)	NA	+	-1.00295
chr05	5411724	5412265	Gene body	Hyper	CG	Soltu.DM.05G006050	hypothetical protein	NA	-	2.2723
chr05	5413263	5413419	Gene body	Hyper	CG	Soltu.DM.05G006050	hypothetical protein	NA	-	2.2723
chr05	5661612	5662234	Gene body	Hypo	CG	Soltu.DM.05G006200	Disease resistance protein (CC-NBS-LRR class) family	NA	-	-6.5901
chr05	5669544	5669841	Gene body	Hypo	CG	Soltu.DM.05G006210	NB-ARC domain-containing disease resistance protein	NA	+	-2.51118
chr05	5670756	5670817	Gene body	Hyper	CG	Soltu.DM.05G006210	NB-ARC domain-containing disease resistance protein	NA	+	-2.51118
chr05	5671745	5671797	Gene body	Hypo	CG	Soltu.DM.05G006210	NB-ARC domain-containing disease resistance protein	NA	+	-2.51118
chr05	5673239	5673398	Gene body	Hypo	CG	Soltu.DM.05G006210	NB-ARC domain-containing disease resistance protein	NA	+	-2.51118
chr05	5674649	5674719	Gene body	Hypo	CG	Soltu.DM.05G006210	NB-ARC domain-containing disease resistance protein	NA	+	-2.51118
chr05	5677138	5677202	Gene body	Hypo	CG	Soltu.DM.05G006210	NB-ARC domain-containing disease resistance protein	NA	+	-2.51118
chr05	5677355	5677409	Gene body	Hyper	CG	Soltu.DM.05G006210	NB-ARC domain-containing disease resistance protein	NA	+	-2.51118
chr05	5677421	5677498	Gene body	Hypo	CG	Soltu.DM.05G006210	NB-ARC domain-containing disease resistance protein	NA	+	-2.51118
chr05	5995245	5995516	Gene body	Hypo	CG	Soltu.DM.05G006280	IQ-domain	NA	-	-1.03879
chr05	5995801	5995900	Gene body	Hypo	CG	Soltu.DM.05G006280	IQ-domain	NA	-	-1.03879
chr05	6215216	6215325	Gene body	Hypo	CG	Soltu.DM.05G006480	5'-AMP-activated protein kinase-related	NA	-	-1.50183
chr05	6543050	6543175	Gene body	Hyper	CG	Soltu.DM.05G006750	Plant protein of unknown function (DUF247)	NA	-	2.49482
chr05	7788778	7788836	Gene body	Hyper	CG	Soltu.DM.05G007880	Major facilitator superfamily protein	NA	+	6.10695
chr05	8628825	8628989	Gene body	Hypo	CG	Soltu.DM.05G008600	F-box/RNI-like superfamily protein	NA	+	-8.93249
chr05	8725086	8725209	Gene body	Hypo	CG	Soltu.DM.05G008690	nuclear factor Y, subunit B6	NA	-	1.23195
chr05	8930881	8931309	Gene body	Hypo	CG	Soltu.DM.05G008910	hypothetical protein	NA	-	1.10514
chr05	9059298	9059366	Gene body	Hyper	CG	Soltu.DM.05G009050	Pectin lyase-like superfamily protein	NA	-	2.2284
chr05	9455588	9455744	Gene body	Hypo	CG	Soltu.DM.05G009280	NB-ARC domain-containing disease resistance protein	NA	-	-1.544
chr05	9733761	9733873	Gene body	Hypo	CG	Soltu.DM.05G009390	Protein kinase superfamily protein	NA	+	-2.37585
chr05	9736487	9736739	Gene body	Hypo	CG	Soltu.DM.05G009400	hypothetical protein	NA	+	-1.92088
chr05	9826093	9826239	Gene body	Hypo	CG	Soltu.DM.05G009490	Protein kinase superfamily protein	NA	-	-4.21966
chr05	10780049	10780167	Gene body	Hyper	CG	Soltu.DM.05G010140	hypothetical protein	NA	+	2.49512
chr05	10807412	10807525	Gene body	Hyper	CG	Soltu.DM.05G010170	embryo defective	NA	-	1.06888
chr05	23298382	23298472	Gene body	Hyper	CG	Soltu.DM.05G014390	alpha-soluble NSF attachment protein	NA	-	-7.13447
chr05	24201193	24201473	Gene body	Hypo	CG	Soltu.DM.05G014600	SAUR-like auxin-responsive protein family	NA	+	-1.3736
chr05	24203021	24203123	Gene body	Hypo	CG	Soltu.DM.05G014600	SAUR-like auxin-responsive protein family	NA	+	-1.3736
chr05	24203451	24203700	Gene body	Hypo	CG	Soltu.DM.05G014600	SAUR-like auxin-responsive protein family	NA	+	-1.3736
chr05	27651094	27651186	Gene body	Hypo	CG	Soltu.DM.05G015070	THO2	NA	-	-2.60795
chr05	31058262	31058334	Gene body	Hyper	CG	Soltu.DM.05G015560	DUF2838 domain containing protein	NA	+	2.98319
chr05	35260845	35261116	Gene body	Hypo	CG	Soltu.DM.05G016050	tryptophan aminotransferase of Arabidopsis	NA	-	1.03097
chr05	46182283	46182371	Gene body	Hyper	CG	Soltu.DM.05G018830	Peroxidase superfamily protein	NA	+	-6.71678
chr05	46521131	46521227	Gene body	Hypo	CG	Soltu.DM.05G019010	phosphorylethanolamine cytidylyltransferase	NA	+	-1.03252
chr05	46524581	46524650	Gene body	Hypo	CG	Soltu.DM.05G019010	phosphorylethanolamine cytidylyltransferase	NA	+	-1.03252
chr05	47524738	47524791	Gene body	Hypo	CG	Soltu.DM.05G019640	ACC synthase	ACS2	+	-3.10929
chr05	48088500	48088563	Gene body	Hypo	CG	Soltu.DM.05G019960	WRKY family transcription factor	NA	-	1.19509
chr05	48172588	48172648	Gene body	Hypo	CG	Soltu.DM.05G020050	cyclic nucleotide gated channel	NA	+	1.1133
chr05	48907226	48907455	Gene body	Hyper	CG	Soltu.DM.05G020690	Flavin-binding monooxygenase family protein	NA	-	2.022
chr05	49345345	49345438	Gene body	Hyper	CG	Soltu.DM.05G021030	Calmodulin-binding protein	NA	-	2.4892
chr05	49370447	49370622	Gene body	Hypo	CG	Soltu.DM.05G021090	conserved hypothetical protein	NA	+	1.21962
chr05	49676860	49677595	Gene body	Hyper	CG	Soltu.DM.05G021300	ADP-ribosylation factor family protein	NA	+	-1.65506
chr05	49678526	49678635	Gene body	Hyper	CG	Soltu.DM.05G021300	ADP-ribosylation factor family protein	NA	+	-1.65506
chr05	49705084	49705166	Gene body	Hypo	CG	Soltu.DM.05G021330	white-brown complex homolog protein	NA	-	-1.53352
chr05	50377954	50378004	Gene body	Hypo	CG	Soltu.DM.05G021940	Major facilitator superfamily protein	NA	-	1.22297
chr05	51115050	51115115	Gene body	Hypo	CG	Soltu.DM.05G022630	Duplicated homeodomain-like superfamily protein	NA	+	1.46265
chr05	51368623	51368748	Gene body	Hyper	CG	Soltu.DM.05G022890	UDP-glucosyl transferase 85A2	NA	+	-1.42671
chr05	51869760	51869842	Gene body	Hyper	CG	Soltu.DM.05G023400	ATP-citrate lyase B-1	NA	-	4.24169
chr05	51870567	51870643	Gene body	Hypo	CG	Soltu.DM.05G023400	ATP-citrate lyase B-1	NA	-	4.24169
chr05	51871194	51871373	Gene body	Hyper	CG	Soltu.DM.05G023400	ATP-citrate lyase B-1	NA	-	4.24169
chr05	51871760	51871844	Gene body	Hypo	CG	Soltu.DM.05G023400	ATP-citrate lyase B-1	NA	-	4.24169
chr05	52858500	52858662	Gene body	Hypo	CG	Soltu.DM.05G024370	NB-ARC domain-containing disease resistance protein	NA	-	-1.71595
chr05	52965652	52965829	Gene body	Hyper	CG	Soltu.DM.05G024420	Endomembrane protein 70 protein family	NA	-	5.1405
chr05	52978814	52978900	Gene body	Hypo	CG	Soltu.DM.05G024440	UDP-glucose pyrophosphorylase	UDP-glucose pyrophosphorylase 2 (UGPase2)	-	-2.69354
chr05	53004018	53004129	Gene body	Hypo	CG	Soltu.DM.05G024470	hypothetical protein	NA	-	-2.70452
chr05	53471752	53471841	Gene body	Hypo	CG	Soltu.DM.05G025020	hypothetical protein	NA	-	-2.3118
chr05	53472452	53472588	Gene body	Hypo	CG	Soltu.DM.05G025020	hypothetical protein	NA	-	-2.3118
chr05	53719733	53719808	Gene body	Hypo	CG	Soltu.DM.05G025320	dehydroascorbate reductase	NA	-	-1.08776
chr05	53857835	53857901	Gene body	Hypo	CG	Soltu.DM.05G025490	Nitrilase/cyanide hydratase and apolipoprotein N-acyltransferase family protein	NA	-	1.0659
chr05	54019626	54020016	Gene body	Hyper	CG	Soltu.DM.05G025640	ubiquitin-specific protease	NA	-	1.63112
chr05	54109667	54109723	Gene body	Hyper	CG	Soltu.DM.05G025770	Double Clp-N motif-containing P-loop nucleoside triphosphate hydrolases superfamily protein	NA	+	-1.09134
chr05	54150533	54150592	Gene body	Hypo	CG	Soltu.DM.05G025850	ferredoxin	NA	-	-1.14308
chr05	54190935	54191040	Gene body	Hypo	CG	Soltu.DM.05G025910	ABC-2 and Plant PDR ABC-type transporter family protein	NA	+	1.33861
chr05	54194530	54194625	Gene body	Hypo	CG	Soltu.DM.05G025910	ABC-2 and Plant PDR ABC-type transporter family protein	NA	+	1.33861
chr05	54196875	54196957	Gene body	Hyper	CG	Soltu.DM.05G025910	ABC-2 and Plant PDR ABC-type transporter family protein	NA	+	1.33861
chr05	54197803	54197874	Gene body	Hypo	CG	Soltu.DM.05G025910	ABC-2 and Plant PDR ABC-type transporter family protein	NA	+	1.33861
chr05	54198448	54198530	Gene body	Hyper	CG	Soltu.DM.05G025910	ABC-2 and Plant PDR ABC-type transporter family protein	NA	+	1.33861
chr05	54203879	54204330	Gene body	Hypo	CG	Soltu.DM.05G025920	pleiotropic drug resistance	NA	-	-1.72231
chr05	54204573	54204923	Gene body	Hypo	CG	Soltu.DM.05G025920	pleiotropic drug resistance	NA	-	-1.72231
chr05	54204792	54204923	Gene body	Hypo	CG	Soltu.DM.05G025920	pleiotropic drug resistance	NA	-	-1.72231
chr05	54205836	54205994	Gene body	Hypo	CG	Soltu.DM.05G025920	pleiotropic drug resistance	NA	-	-1.72231
chr05	54208548	54208608	Gene body	Hyper	CG	Soltu.DM.05G025920	pleiotropic drug resistance	NA	-	-1.72231
chr05	54208645	54208788	Gene body	Hypo	CG	Soltu.DM.05G025920	pleiotropic drug resistance	NA	-	-1.72231
chr05	54323048	54323098	Gene body	Hyper	CG	Soltu.DM.05G026070	hypothetical protein	NA	-	2.26545
chr05	54327734	54327917	Gene body	Hypo	CG	Soltu.DM.05G026080	hypothetical protein	NA	+	-1.71841
chr05	54416383	54416476	Gene body	Hypo	CG	Soltu.DM.05G026230	HXXXD-type acyl-transferase family protein	NA	+	-2.77932
chr05	54417030	54417120	Gene body	Hypo	CG	Soltu.DM.05G026230	HXXXD-type acyl-transferase family protein	NA	+	-2.77932
chr05	54417844	54417928	Gene body	Hypo	CG	Soltu.DM.05G026240	DUF3783 domain containing protein	NA	-	-1.03637
chr05	54418574	54418659	Gene body	Hypo	CG	Soltu.DM.05G026240	DUF3783 domain containing protein	NA	-	-1.03637
chr05	54427192	54427360	Gene body	Hypo	CG	Soltu.DM.05G026270	Arabidopsis thaliana protein of unknown function (DUF794)	NA	-	-3.32347
chr05	54488547	54488986	Gene body	Hyper	CG	Soltu.DM.05G026350	hypothetical protein	NA	-	-4.67464
chr05	54489728	54489824	Gene body	Hypo	CG	Soltu.DM.05G026350	hypothetical protein	NA	-	-4.67464
chr05	54499336	54499420	Gene body	Hypo	CG	Soltu.DM.05G026370	PEBP (phosphatidylethanolamine-binding protein) family protein	StPEBP9, SP6A	-	3.8597
chr05	54529980	54530033	Gene body	Hypo	CG	Soltu.DM.05G026400	Zinc-binding dehydrogenase family protein	NA	-	-2.07648
chr05	54531010	54531102	Gene body	Hyper	CG	Soltu.DM.05G026400	Zinc-binding dehydrogenase family protein	NA	-	-2.07648
chr05	54703668	54703743	Gene body	Hyper	CG	Soltu.DM.05G026720	vacuolar membrane ATPase	NA	+	1.15593
chr05	54904324	54904425	Gene body	Hypo	CG	Soltu.DM.05G026930	mitochondrial acyl carrier protein	NA	+	-1.17626
chr05	55036306	55036625	Gene body	Hypo	CG	Soltu.DM.05G027140	diacylglycerol kinase	NA	-	1.50808
chr05	55074012	55074081	Gene body	Hypo	CG	Soltu.DM.05G027190	xylem NAC domain	NAC domain protein	+	4.91627
chr06	616861	616921	Gene body	Hypo	CG	Soltu.DM.06G000280	Pentatricopeptide repeat (PPR) superfamily protein	NA	-	3.49104
chr06	1158620	1158716	Gene body	Hyper	CG	Soltu.DM.06G000830	NB-ARC domain-containing disease resistance protein	NA	-	-1.02265
chr06	1993734	1993873	Gene body	Hyper	CG	Soltu.DM.06G001520	elongator protein	NA	-	-1.76611
chr06	2018283	2018392	Gene body	Hyper	CG	Soltu.DM.06G001530	Protein kinase family protein with leucine-rich repeat domain	NA	+	1.19652
chr06	2019835	2020141	Gene body	Hyper	CG	Soltu.DM.06G001530	Protein kinase family protein with leucine-rich repeat domain	NA	+	1.19652
chr06	2302801	2303101	Gene body	Hyper	CG	Soltu.DM.06G001900	vacuolar protein sorting-associated protein 2.3	NA	-	1.49698
chr06	2493055	2494441	Gene body	Hypo	CG	Soltu.DM.06G002110	cullin	NA	+	-4.08429
chr06	2496136	2496250	Gene body	Hypo	CG	Soltu.DM.06G002110	cullin	NA	+	-4.08429
chr06	2496881	2496947	Gene body	Hypo	CG	Soltu.DM.06G002110	cullin	NA	+	-4.08429
chr06	3793589	3793782	Gene body	Hyper	CG	Soltu.DM.06G003250	Leucine-rich repeat protein kinase family protein	NA	+	1.05982
chr06	3794457	3794541	Gene body	Hyper	CG	Soltu.DM.06G003250	Leucine-rich repeat protein kinase family protein	NA	+	1.05982
chr06	3795258	3795494	Gene body	Hyper	CG	Soltu.DM.06G003250	Leucine-rich repeat protein kinase family protein	NA	+	1.05982
chr06	4212571	4212894	Gene body	Hyper	CG	Soltu.DM.06G003500	tubulin beta	NA	-	1.04063
chr06	4232125	4232332	Gene body	Hypo	CG	Soltu.DM.06G003530	hypothetical protein	NA	-	3.57694
chr06	4233763	4233873	Gene body	Hypo	CG	Soltu.DM.06G003530	hypothetical protein	NA	-	3.57694
chr06	4234631	4234705	Gene body	Hypo	CG	Soltu.DM.06G003530	hypothetical protein	NA	-	3.57694
chr06	4315671	4315825	Gene body	Hypo	CG	Soltu.DM.06G003580	PEP1 receptor	NA	+	3.94353
chr06	4316336	4316755	Gene body	Hypo	CG	Soltu.DM.06G003580	PEP1 receptor	NA	+	3.94353
chr06	5213321	5213379	Gene body	Hyper	CG	Soltu.DM.06G004150	Protein kinase superfamily protein	NA	-	1.02586
chr06	5213494	5213568	Gene body	Hyper	CG	Soltu.DM.06G004150	Protein kinase superfamily protein	NA	-	1.02586
chr06	5393344	5393540	Gene body	Hyper	CG	Soltu.DM.06G004220	Ribosomal protein S7e family protein	NA	-	6.16523
chr06	6197658	6198064	Gene body	Hypo	CG	Soltu.DM.06G004530	hypothetical protein	NA	+	5.09968
chr06	6200863	6200945	Gene body	Hypo	CG	Soltu.DM.06G004530	hypothetical protein	NA	+	5.09968
chr06	7891606	7891866	Gene body	Hyper	CG	Soltu.DM.06G005160	mitogen-activated protein kinase	NA	+	1.06745
chr06	9007599	9007721	Gene body	Hypo	CG	Soltu.DM.06G005520	hypothetical protein	NA	+	6.18205
chr06	30171395	30171542	Gene body	Hyper	CG	Soltu.DM.06G009880	RNA-dependent RNA polymerase family protein	NA	+	-1.27261
chr06	31373806	31373919	Gene body	Hypo	CG	Soltu.DM.06G010320	DRE-binding protein 2A	NA	-	2.21175
chr06	31374212	31374304	Gene body	Hypo	CG	Soltu.DM.06G010320	DRE-binding protein 2A	NA	-	2.21175
chr06	31864962	31865147	Gene body	Hyper	CG	Soltu.DM.06G010580	Transmembrane amino acid transporter family protein	NA	+	1.73167
chr06	31948764	31949050	Gene body	Hypo	CG	Soltu.DM.06G010600	Nop53 (60S ribosomal biogenesis) domain containing protein	NA	+	-2.34754
chr06	32168075	32168988	Gene body	Hyper	CG	Soltu.DM.06G010710	hypothetical protein	NA	+	-5.12436
chr06	32169738	32169816	Gene body	Hyper	CG	Soltu.DM.06G010710	hypothetical protein	NA	+	-5.12436
chr06	32170076	32170175	Gene body	Hyper	CG	Soltu.DM.06G010710	hypothetical protein	NA	+	-5.12436
chr06	32203533	32203639	Gene body	Hyper	CG	Soltu.DM.06G010740	ARM repeat superfamily protein	NA	-	2.39173
chr06	34499246	34499391	Gene body	Hypo	CG	Soltu.DM.06G011360	hypothetical protein	NA	+	1.47077
chr06	34609044	34609126	Gene body	Hyper	CG	Soltu.DM.06G011420	expansin A8	NA	-	2.14953
chr06	35042476	35042562	Gene body	Hyper	CG	Soltu.DM.06G011620	response regulator	NA	+	2.4921
chr06	35787859	35787950	Gene body	Hyper	CG	Soltu.DM.06G012010	methyl esterase	NA	+	1.16112
chr06	36495279	36495550	Gene body	Hyper	CG	Soltu.DM.06G012390	HAD superfamily, subfamily IIIB acid phosphatase	NA	+	-1.31482
chr06	37238236	37238308	Gene body	Hyper	CG	Soltu.DM.06G012790	2-oxoglutarate (2OG) and Fe(II)-dependent oxygenase superfamily protein	NA	-	2.95055
chr06	37370590	37370781	Gene body	Hypo	CG	Soltu.DM.06G012880	Tetratricopeptide repeat (TPR)-like superfamily protein	NA	+	-2.202
chr06	37370914	37371044	Gene body	Hypo	CG	Soltu.DM.06G012880	Tetratricopeptide repeat (TPR)-like superfamily protein	NA	+	-2.202
chr06	37371325	37371503	Gene body	Hypo	CG	Soltu.DM.06G012880	Tetratricopeptide repeat (TPR)-like superfamily protein	NA	+	-2.202
chr06	37835627	37835807	Gene body	Hypo	CG	Soltu.DM.06G013060	membrane-associated progesterone binding protein	NA	-	-1.32246
chr06	37839181	37839268	Gene body	Hypo	CG	Soltu.DM.06G013060	membrane-associated progesterone binding protein	NA	-	-1.32246
chr06	37839573	37839715	Gene body	Hyper	CG	Soltu.DM.06G013060	membrane-associated progesterone binding protein	NA	-	-1.32246
chr06	37839790	37839901	Gene body	Hypo	CG	Soltu.DM.06G013060	membrane-associated progesterone binding protein	NA	-	-1.32246
chr06	37840217	37840331	Gene body	Hyper	CG	Soltu.DM.06G013060	membrane-associated progesterone binding protein	NA	-	-1.32246
chr06	37859719	37859832	Gene body	Hyper	CG	Soltu.DM.06G013070	conserved hypothetical protein	NA	+	-4.1629
chr06	37861660	37861947	Gene body	Hypo	CG	Soltu.DM.06G013080	Protein kinase superfamily protein	NA	-	-3.26124
chr06	37862492	37862556	Gene body	Hyper	CG	Soltu.DM.06G013080	Protein kinase superfamily protein	NA	-	-3.26124
chr06	38222740	38223036	Gene body	Hyper	CG	Soltu.DM.06G013290	hypothetical protein	NA	+	1.93029
chr06	38223287	38223414	Gene body	Hyper	CG	Soltu.DM.06G013290	hypothetical protein	NA	+	1.93029
chr06	38672739	38672956	Gene body	Hypo	CG	Soltu.DM.06G013670	cytochrome P450, family 72, subfamily A, polypeptide	NA	+	1.55564
chr06	40099153	40099285	Gene body	Hypo	CG	Soltu.DM.06G014620	2-oxoglutarate (2OG) and Fe(II)-dependent oxygenase superfamily protein	NA	-	-6.68027
chr06	40484115	40484251	Gene body	Hypo	CG	Soltu.DM.06G014900	3-ketoacyl-CoA synthase	NA	-	-6.62712
chr06	40484578	40484698	Gene body	Hypo	CG	Soltu.DM.06G014900	3-ketoacyl-CoA synthase	NA	-	-6.62712
chr06	40489634	40489787	Gene body	Hypo	CG	Soltu.DM.06G014900	3-ketoacyl-CoA synthase	NA	-	-6.62712
chr06	40489985	40490048	Gene body	Hypo	CG	Soltu.DM.06G014900	3-ketoacyl-CoA synthase	NA	-	-6.62712
chr06	40732161	40732325	Gene body	Hypo	CG	Soltu.DM.06G015060	P-loop containing nucleoside triphosphate hydrolases superfamily protein	NA	-	-4.63019
chr06	40734197	40734310	Gene body	Hypo	CG	Soltu.DM.06G015060	P-loop containing nucleoside triphosphate hydrolases superfamily protein	NA	-	-4.63019
chr06	40736001	40736138	Gene body	Hypo	CG	Soltu.DM.06G015060	P-loop containing nucleoside triphosphate hydrolases superfamily protein	NA	-	-4.63019
chr06	40736581	40736676	Gene body	Hypo	CG	Soltu.DM.06G015060	P-loop containing nucleoside triphosphate hydrolases superfamily protein	NA	-	-4.63019
chr06	41147182	41147425	Gene body	Hypo	CG	Soltu.DM.06G015530	NPK1-related protein kinase	NA	-	-1.73387
chr06	41147652	41147977	Gene body	Hypo	CG	Soltu.DM.06G015530	NPK1-related protein kinase	NA	-	-1.73387
chr06	41148376	41148628	Gene body	Hypo	CG	Soltu.DM.06G015530	NPK1-related protein kinase	NA	-	-1.73387
chr06	41150378	41150594	Gene body	Hypo	CG	Soltu.DM.06G015530	NPK1-related protein kinase	NA	-	-1.73387
chr06	41152142	41152761	Gene body	Hypo	CG	Soltu.DM.06G015530	NPK1-related protein kinase	NA	-	-1.73387
chr06	41153610	41153754	Gene body	Hypo	CG	Soltu.DM.06G015530	NPK1-related protein kinase	NA	-	-1.73387
chr06	41155207	41155485	Gene body	Hypo	CG	Soltu.DM.06G015530	NPK1-related protein kinase	NA	-	-1.73387
chr06	41229698	41229769	Gene body	Hyper	CG	Soltu.DM.06G015620	Peptidase M20/M25/M40 family protein	NA	-	-1.14449
chr06	41230236	41230776	Gene body	Hyper	CG	Soltu.DM.06G015620	Peptidase M20/M25/M40 family protein	NA	-	-1.14449
chr06	41582476	41582558	Gene body	Hypo	CG	Soltu.DM.06G015970	Plant stearoyl-acyl-carrier-protein desaturase family protein	NA	+	4.50871
chr06	42575679	42575771	Gene body	Hyper	CG	Soltu.DM.06G016720	O-fucosyltransferase family protein	NA	+	1.58825
chr06	42575679	42575771	Gene body	Hyper	CG	Soltu.DM.06G016720	O-fucosyltransferase family protein	NA	+	1.58825
chr06	42575971	42576039	Gene body	Hyper	CG	Soltu.DM.06G016720	O-fucosyltransferase family protein	NA	+	1.58825
chr06	42575971	42576039	Gene body	Hyper	CG	Soltu.DM.06G016720	O-fucosyltransferase family protein	NA	+	1.58825
chr06	42578437	42578547	Gene body	Hypo	CG	Soltu.DM.06G016730	Undecaprenyl pyrophosphate synthetase family protein	NA	-	5.63248
chr06	43157938	43158016	Gene body	Hypo	CG	Soltu.DM.06G016980	Terpenoid cyclases/Protein prenyltransferases superfamily protein	NA	-	-3.3594
chr06	43320801	43321035	Gene body	Hypo	CG	Soltu.DM.06G017080	Armadillo/beta-catenin-like repeat ; C2 calcium/lipid-binding domain (CaLB) protein	NA	-	1.89745
chr06	43324405	43324579	Gene body	Hyper	CG	Soltu.DM.06G017080	Armadillo/beta-catenin-like repeat ; C2 calcium/lipid-binding domain (CaLB) protein	NA	-	1.89745
chr06	43488681	43488845	Gene body	Hyper	CG	Soltu.DM.06G017260	cytochrome P450, family 71, subfamily B, polypeptide	NA	-	-4.42756
chr06	43602517	43602725	Gene body	Hypo	CG	Soltu.DM.06G017350	Protein of unknown function (DUF630 and DUF632)	NA	+	-1.14603
chr06	44866357	44866668	Gene body	Hyper	CG	Soltu.DM.06G018390	hypothetical protein	NA	-	-1.65802
chr06	46130969	46131045	Gene body	Hypo	CG	Soltu.DM.06G019560	SPFH/Band 7/PHB domain-containing membrane-associated protein family	NA	+	2.34647
chr06	46148948	46149005	Gene body	Hypo	CG	Soltu.DM.06G019580	Endomembrane protein 70 protein family	NA	+	-1.4015
chr06	46149365	46149433	Gene body	Hypo	CG	Soltu.DM.06G019580	Endomembrane protein 70 protein family	NA	+	-1.4015
chr06	46151467	46151724	Gene body	Hypo	CG	Soltu.DM.06G019580	Endomembrane protein 70 protein family	NA	+	-1.4015
chr06	46964611	46964709	Gene body	Hyper	CG	Soltu.DM.06G020310	Disease resistance protein (TIR-NBS-LRR class) family	NA	-	1.06701
chr06	47477408	47477490	Gene body	Hypo	CG	Soltu.DM.06G020750	P-loop containing nucleoside triphosphate hydrolases superfamily protein	NA	-	-4.27522
chr06	47477627	47477700	Gene body	Hypo	CG	Soltu.DM.06G020750	P-loop containing nucleoside triphosphate hydrolases superfamily protein	NA	-	-4.27522
chr06	48396368	48396457	Gene body	Hypo	CG	Soltu.DM.06G021870	O-fucosyltransferase family protein	NA	-	-1.09596
chr06	48516230	48516406	Gene body	Hyper	CG	Soltu.DM.06G022040	glutamate receptor 2.8	NA	-	1.40024
chr06	48517089	48517189	Gene body	Hypo	CG	Soltu.DM.06G022040	glutamate receptor 2.8	NA	-	1.40024
chr06	48879072	48879172	Gene body	Hypo	CG	Soltu.DM.06G022440	Protein kinase protein with adenine nucleotide alpha hydrolases-like domain	NA	+	2.18233
chr06	49245240	49245305	Gene body	Hypo	CG	Soltu.DM.06G022870	NB-ARC domain-containing disease resistance protein	NA	+	-2.4955
chr06	49245753	49246023	Gene body	Hypo	CG	Soltu.DM.06G022870	NB-ARC domain-containing disease resistance protein	NA	+	-2.4955
chr06	49247907	49248056	Gene body	Hypo	CG	Soltu.DM.06G022870	NB-ARC domain-containing disease resistance protein	NA	+	-2.4955
chr06	49271647	49271755	Gene body	Hypo	CG	Soltu.DM.06G022910	hypothetical protein	NA	+	1.6778
chr06	49845493	49845555	Gene body	Hypo	CG	Soltu.DM.06G023510	2-oxoglutarate (2OG) and Fe(II)-dependent oxygenase superfamily protein	NA	-	-2.73382
chr06	50407644	50407723	Gene body	Hypo	CG	Soltu.DM.06G024310	Chaperone DnaJ-domain superfamily protein	NA	-	1.00999
chr06	50652307	50652385	Gene body	Hyper	CG	Soltu.DM.06G024620	Stress up-regulated Nod 19 domain containing protein	NA	-	2.54747
chr06	51297424	51297477	Gene body	Hypo	CG	Soltu.DM.06G025360	O-fucosyltransferase family protein	NA	-	-1.7061
chr06	51582887	51583253	Gene body	Hypo	CG	Soltu.DM.06G025620	hypothetical protein	NA	-	-7.0349
chr06	52253745	52253916	Gene body	Hyper	CG	Soltu.DM.06G026370	carbon-nitrogen hydrolase family protein	NA	+	-1.92125
chr06	52272841	52272896	Gene body	Hyper	CG	Soltu.DM.06G026400	alpha/beta-Hydrolases superfamily protein	NA	-	1.02569
chr06	52506161	52506452	Gene body	Hypo	CG	Soltu.DM.06G026710	Major facilitator superfamily protein	NA	+	-2.19912
chr06	52538984	52539073	Gene body	Hypo	CG	Soltu.DM.06G026730	Protein of Unknown Function (DUF239)	NA	+	-1.64048
chr06	53472741	53473035	Gene body	Hyper	CG	Soltu.DM.06G028010	HVA22 homologue E	NA	-	-4.40056
chr06	53543043	53543147	Gene body	Hypo	CG	Soltu.DM.06G028110	Fasciclin-like arabinogalactan family protein	NA	+	-2.29226
chr06	53716969	53717106	Gene body	Hypo	CG	Soltu.DM.06G028410	2-oxoglutarate (2OG) and Fe(II)-dependent oxygenase superfamily protein	NA	-	3.84242
chr06	53734978	53735071	Gene body	Hypo	CG	Soltu.DM.06G028420	30S ribosomal protein, putative	NA	+	1.56507
chr06	53806590	53806690	Gene body	Hyper	CG	Soltu.DM.06G028510	polygalacturonase	NA	+	2.79696
chr06	54138774	54138842	Gene body	Hypo	CG	Soltu.DM.06G028900	2-oxoglutarate (2OG) and Fe(II)-dependent oxygenase superfamily protein	NA	+	5.22064
chr06	54319318	54319396	Gene body	Hypo	CG	Soltu.DM.06G029150	Glycosyl hydrolase family protein	NA	+	5.98054
chr06	54321301	54321391	Gene body	Hyper	CG	Soltu.DM.06G029150	Glycosyl hydrolase family protein	NA	+	5.98054
chr06	54623000	54623076	Gene body	Hyper	CG	Soltu.DM.06G029460	Leucine-rich repeat protein kinase family protein	NA	-	-1.37793
chr06	54626077	54626163	Gene body	Hyper	CG	Soltu.DM.06G029460	Leucine-rich repeat protein kinase family protein	NA	-	-1.37793
chr06	54640561	54641342	Gene body	Hypo	CG	Soltu.DM.06G029480	Ergosterol biosynthesis ERG4/ERG24 family	NA	+	-1.96854
chr06	54648988	54649068	Gene body	Hyper	CG	Soltu.DM.06G029480	Ergosterol biosynthesis ERG4/ERG24 family	NA	+	-1.96854
chr06	54649677	54649746	Gene body	Hypo	CG	Soltu.DM.06G029480	Ergosterol biosynthesis ERG4/ERG24 family	NA	+	-1.96854
chr06	54702982	54703273	Gene body	Hyper	CG	Soltu.DM.06G029550	NAC domain containing protein	NA	-	-2.60816
chr06	54705749	54705820	Gene body	Hypo	CG	Soltu.DM.06G029550	NAC domain containing protein	NA	-	-2.60816
chr06	54711722	54711781	Gene body	Hypo	CG	Soltu.DM.06G029560	cytochrome P450, family 89, subfamily A, polypeptide	NA	+	-2.40541
chr06	54714821	54714891	Gene body	Hypo	CG	Soltu.DM.06G029570	cytochrome P450, family 89, subfamily A, polypeptide	NA	+	2.87774
chr06	54715294	54715375	Gene body	Hypo	CG	Soltu.DM.06G029570	cytochrome P450, family 89, subfamily A, polypeptide	NA	+	2.87774
chr06	54731551	54731736	Gene body	Hypo	CG	Soltu.DM.06G029610	OTU-like cysteine protease family protein	NA	-	-1.12452
chr06	54731928	54732758	Gene body	Hypo	CG	Soltu.DM.06G029610	OTU-like cysteine protease family protein	NA	-	-1.12452
chr06	54733121	54733806	Gene body	Hypo	CG	Soltu.DM.06G029610	OTU-like cysteine protease family protein	NA	-	-1.12452
chr06	54735903	54736177	Gene body	Hypo	CG	Soltu.DM.06G029610	OTU-like cysteine protease family protein	NA	-	-1.12452
chr06	54736716	54736788	Gene body	Hypo	CG	Soltu.DM.06G029610	OTU-like cysteine protease family protein	NA	-	-1.12452
chr06	54736995	54737616	Gene body	Hypo	CG	Soltu.DM.06G029610	OTU-like cysteine protease family protein	NA	-	-1.12452
chr06	54738661	54738788	Gene body	Hypo	CG	Soltu.DM.06G029620	hypothetical protein	NA	-	-1.55776
chr06	54815458	54815532	Gene body	Hyper	CG	Soltu.DM.06G029750	bZIP transcription factor family protein	NA	+	-1.2912
chr06	54816456	54816520	Gene body	Hypo	CG	Soltu.DM.06G029750	bZIP transcription factor family protein	NA	+	-1.2912
chr06	54922136	54922246	Gene body	Hyper	CG	Soltu.DM.06G029850	fatty acid reductase	NA	+	-1.509
chr06	54922258	54922504	Gene body	Hypo	CG	Soltu.DM.06G029850	fatty acid reductase	NA	+	-1.509
chr06	54988312	54988418	Gene body	Hyper	CG	Soltu.DM.06G029930	Protein kinase superfamily protein	NA	+	1.09413
chr06	54989571	54989631	Gene body	Hypo	CG	Soltu.DM.06G029930	Protein kinase superfamily protein	NA	+	1.09413
chr06	55468547	55468756	Gene body	Hyper	CG	Soltu.DM.06G030400	chaperonin-60alpha	NA	-	-1.19222
chr06	55471658	55471715	Gene body	Hypo	CG	Soltu.DM.06G030400	chaperonin-60alpha	NA	-	-1.19222
chr06	55653409	55653544	Gene body	Hypo	CG	Soltu.DM.06G030610	elongation factor Tu C-terminal domain-containing protein	NA	-	-3.82885
chr06	55653884	55653995	Gene body	Hypo	CG	Soltu.DM.06G030620	splicing endonuclease	NA	-	-3.6252
chr06	55654374	55654444	Gene body	Hypo	CG	Soltu.DM.06G030620	splicing endonuclease	NA	-	-3.6252
chr06	55681042	55681110	Gene body	Hypo	CG	Soltu.DM.06G030690	P-loop containing nucleoside triphosphate hydrolases superfamily protein	NA	+	2.95661
chr06	55788094	55788184	Gene body	Hypo	CG	Soltu.DM.06G030830	nitrate excretion transporter1	NA	-	1.94422
chr06	55892284	55892457	Gene body	Hypo	CG	Soltu.DM.06G030960	RNA cyclase family protein	NA	-	-2.01605
chr06	56405045	56405392	Gene body	Hypo	CG	Soltu.DM.06G031490	Protein of unknown function (DUF3741)	NA	+	1.35422
chr06	57567323	57567392	Gene body	Hypo	CG	Soltu.DM.06G033130	Cytochrome b561/ferric reductase transmembrane with DOMON related domain	NA	-	-1.31432
chr06	57568438	57568593	Gene body	Hypo	CG	Soltu.DM.06G033130	Cytochrome b561/ferric reductase transmembrane with DOMON related domain	NA	-	-1.31432
chr06	57584925	57585010	Gene body	Hyper	CG	Soltu.DM.06G033160	ribonuclease	NA	-	-1.34183
chr06	57697823	57697977	Gene body	Hyper	CG	Soltu.DM.06G033330	serine carboxypeptidase-like	NA	-	-1.61749
chr06	57793126	57793302	Gene body	Hyper	CG	Soltu.DM.06G033440	conserved hypothetical protein	NA	-	1.09399
chr06	57851508	57851744	Gene body	Hypo	CG	Soltu.DM.06G033520	Protein kinase superfamily protein	NA	+	1.01709
chr06	57851873	57851983	Gene body	Hypo	CG	Soltu.DM.06G033520	Protein kinase superfamily protein	NA	+	1.01709
chr06	58074845	58074947	Gene body	Hypo	CG	Soltu.DM.06G033860	NAD(P)-binding Rossmann-fold superfamily protein	NA	-	-7.65687
chr06	58077092	58077301	Gene body	Hyper	CG	Soltu.DM.06G033860	NAD(P)-binding Rossmann-fold superfamily protein	NA	-	-7.65687
chr06	58435488	58435712	Gene body	Hyper	CG	Soltu.DM.06G034360	Myosin family protein with Dil domain	NA	-	1.24273
chr06	58761709	58761799	Gene body	Hyper	CG	Soltu.DM.06G034790	Small nuclear ribonucleoprotein family protein	NA	-	-1.05219
chr06	58874292	58874344	Gene body	Hypo	CG	Soltu.DM.06G034960	Rho GTPase activating protein with PAK-box/P21-Rho-binding domain	NA	+	1.50248
chr07	394413	394695	Gene body	Hypo	CG	Soltu.DM.07G000080	H()-ATPase	NA	-	-1.19997
chr07	394973	395114	Gene body	Hypo	CG	Soltu.DM.07G000080	H()-ATPase	NA	-	-1.19997
chr07	452771	452840	Gene body	Hyper	CG	Soltu.DM.07G000160	Glycosyl hydrolase family protein with chitinase insertion domain	NA	-	2.05294
chr07	453973	454081	Gene body	Hypo	CG	Soltu.DM.07G000160	Glycosyl hydrolase family protein with chitinase insertion domain	NA	-	2.05294
chr07	454446	454646	Gene body	Hypo	CG	Soltu.DM.07G000160	Glycosyl hydrolase family protein with chitinase insertion domain	NA	-	2.05294
chr07	455651	455754	Gene body	Hypo	CG	Soltu.DM.07G000160	Glycosyl hydrolase family protein with chitinase insertion domain	NA	-	2.05294
chr07	455781	455855	Gene body	Hyper	CG	Soltu.DM.07G000160	Glycosyl hydrolase family protein with chitinase insertion domain	NA	-	2.05294
chr07	468805	468945	Gene body	Hypo	CG	Soltu.DM.07G000180	receptor kinase	NA	-	3.0172
chr07	480626	480711	Gene body	Hypo	CG	Soltu.DM.07G000210	Glycosyl hydrolase family protein with chitinase insertion domain	NA	+	7.15736
chr07	480974	481064	Gene body	Hypo	CG	Soltu.DM.07G000210	Glycosyl hydrolase family protein with chitinase insertion domain	NA	+	7.15736
chr07	1043544	1043682	Gene body	Hypo	CG	Soltu.DM.07G000730	alpha/beta-Hydrolases superfamily protein	NA	+	-2.99761
chr07	1044151	1044242	Gene body	Hypo	CG	Soltu.DM.07G000730	alpha/beta-Hydrolases superfamily protein	NA	+	-2.99761
chr07	1050200	1050252	Gene body	Hyper	CG	Soltu.DM.07G000730	alpha/beta-Hydrolases superfamily protein	NA	+	-2.99761
chr07	1234963	1235042	Gene body	Hypo	CG	Soltu.DM.07G000970	Protein kinase superfamily protein	NA	-	-1.52495
chr07	1237371	1237452	Gene body	Hypo	CG	Soltu.DM.07G000970	Protein kinase superfamily protein	NA	-	-1.52495
chr07	1938010	1938081	Gene body	Hyper	CG	Soltu.DM.07G001680	BAK1-interacting receptor-like kinase	NA	-	1.00489
chr07	2380358	2380498	Gene body	Hyper	CG	Soltu.DM.07G002000	UDP-glucosyl transferase 78D2	NA	+	-2.28945
chr07	2998573	2998686	Gene body	Hypo	CG	Soltu.DM.07G002630	DNA-binding protein phosphatase	NA	-	-1.03491
chr07	4206455	4206527	Gene body	Hyper	CG	Soltu.DM.07G003570	blue-copper-binding protein	NA	-	1.77545
chr07	4410057	4410230	Gene body	Hypo	CG	Soltu.DM.07G003690	EIN3-binding F box protein	EBF	-	-1.23348
chr07	4773375	4773626	Gene body	Hypo	CG	Soltu.DM.07G003940	hypothetical protein	NA	-	-2.12487
chr07	4775215	4775465	Gene body	Hypo	CG	Soltu.DM.07G003940	hypothetical protein	NA	-	-2.12487
chr07	4820002	4820153	Gene body	Hyper	CG	Soltu.DM.07G003980	MATE efflux family protein	NA	+	-2.30193
chr07	4912820	4912912	Gene body	Hypo	CG	Soltu.DM.07G004000	hypothetical protein	NA	+	5.27648
chr07	4913409	4913459	Gene body	Hypo	CG	Soltu.DM.07G004000	hypothetical protein	NA	+	5.27648
chr07	5455589	5455667	Gene body	Hyper	CG	Soltu.DM.07G004230	purple acid phosphatase	NA	+	1.51649
chr07	5456091	5456179	Gene body	Hyper	CG	Soltu.DM.07G004230	purple acid phosphatase	NA	+	1.51649
chr07	5577965	5578034	Gene body	Hyper	CG	Soltu.DM.07G004320	disease resistance family protein / LRR family protein	NA	-	2.11015
chr07	5579397	5579468	Gene body	Hyper	CG	Soltu.DM.07G004320	disease resistance family protein / LRR family protein	NA	-	2.11015
chr07	6533778	6533881	Gene body	Hypo	CG	Soltu.DM.07G005000	heavy metal atpase	NA	+	-1.32537
chr07	6534154	6534272	Gene body	Hyper	CG	Soltu.DM.07G005000	heavy metal atpase	NA	+	-1.32537
chr07	6534814	6534894	Gene body	Hyper	CG	Soltu.DM.07G005000	heavy metal atpase	NA	+	-1.32537
chr07	6535231	6535330	Gene body	Hypo	CG	Soltu.DM.07G005000	heavy metal atpase	NA	+	-1.32537
chr07	6536610	6537014	Gene body	Hyper	CG	Soltu.DM.07G005000	heavy metal atpase	NA	+	-1.32537
chr07	6682945	6683453	Gene body	Hypo	CG	Soltu.DM.07G005090	Subtilase family protein	NA	+	3.09035
chr07	6683654	6683737	Gene body	Hyper	CG	Soltu.DM.07G005090	Subtilase family protein	NA	+	3.09035
chr07	7070171	7070361	Gene body	Hypo	CG	Soltu.DM.07G005310	S-locus lectin protein kinase family protein	NA	-	-2.09358
chr07	7070984	7071305	Gene body	Hypo	CG	Soltu.DM.07G005310	S-locus lectin protein kinase family protein	NA	-	-2.09358
chr07	7367638	7367732	Gene body	Hyper	CG	Soltu.DM.07G005540	isoamylase	Isoamylase 1.1 (ISA1.1)	-	-1.31866
chr07	8542328	8542822	Gene body	Hypo	CG	Soltu.DM.07G006050	arabinose kinase	NA	+	-2.16054
chr07	8711514	8711805	Gene body	Hyper	CG	Soltu.DM.07G006100	hypothetical protein	NA	-	-2.43421
chr07	11170949	11171052	Gene body	Hyper	CG	Soltu.DM.07G006940	hypothetical protein	NA	+	-2.56845
chr07	11175160	11175414	Gene body	Hypo	CG	Soltu.DM.07G006950	E2F transcription factor	NA	+	-2.46401
chr07	11175628	11175690	Gene body	Hyper	CG	Soltu.DM.07G006950	E2F transcription factor	NA	+	-2.46401
chr07	11825370	11825654	Gene body	Hyper	CG	Soltu.DM.07G007270	hypothetical protein	NA	+	1.51201
chr07	11829532	11829632	Gene body	Hyper	CG	Soltu.DM.07G007280	hypothetical protein	NA	+	2.17926
chr07	11841365	11841507	Gene body	Hyper	CG	Soltu.DM.07G007300	hypothetical protein	NA	+	6.11742
chr07	11841779	11842016	Gene body	Hypo	CG	Soltu.DM.07G007300	hypothetical protein	NA	+	6.11742
chr07	11842867	11842982	Gene body	Hyper	CG	Soltu.DM.07G007300	hypothetical protein	NA	+	6.11742
chr07	11852737	11853067	Gene body	Hypo	CG	Soltu.DM.07G007310	response regulator	ARR	+	5.30889
chr07	11878542	11878643	Gene body	Hypo	CG	Soltu.DM.07G007330	response regulator	ARR	+	5.19744
chr07	11880574	11880681	Gene body	Hyper	CG	Soltu.DM.07G007330	response regulator	ARR	+	5.19744
chr07	11880959	11881052	Gene body	Hypo	CG	Soltu.DM.07G007330	response regulator	ARR	+	5.19744
chr07	13139389	13139614	Gene body	Hyper	CG	Soltu.DM.07G007590	hypothetical protein	NA	+	1.89605
chr07	18147726	18147813	Gene body	Hyper	CG	Soltu.DM.07G008590	hypothetical protein	NA	-	-2.38751
chr07	18403622	18403712	Gene body	Hyper	CG	Soltu.DM.07G008660	hypothetical protein	NA	-	9.65264
chr07	19015064	19015275	Gene body	Hypo	CG	Soltu.DM.07G008820	EXS (ERD1/XPR1/SYG1) family protein	NA	+	1.22468
chr07	20022547	20022780	Gene body	Hypo	CG	Soltu.DM.07G008890	nuclear pore complex protein-related	NA	+	2.46037
chr07	20034172	20034416	Gene body	Hyper	CG	Soltu.DM.07G008890	nuclear pore complex protein-related	NA	+	2.46037
chr07	26061056	26061305	Gene body	Hyper	CG	Soltu.DM.07G009750	hypothetical protein	NA	-	1.80763
chr07	26080053	26080165	Gene body	Hyper	CG	Soltu.DM.07G009760	SH3 domain-containing protein	NA	+	1.02671
chr07	36786168	36786310	Gene body	Hypo	CG	Soltu.DM.07G011540	beta galactosidase	NA	+	-1.40227
chr07	36786871	36786945	Gene body	Hyper	CG	Soltu.DM.07G011540	beta galactosidase	NA	+	-1.40227
chr07	36787540	36787690	Gene body	Hypo	CG	Soltu.DM.07G011540	beta galactosidase	NA	+	-1.40227
chr07	37769151	37769375	Gene body	Hypo	CG	Soltu.DM.07G011730	ATP-dependent RNA helicase, putative	NA	-	1.17132
chr07	37771077	37771433	Gene body	Hyper	CG	Soltu.DM.07G011730	ATP-dependent RNA helicase, putative	NA	-	1.17132
chr07	37772170	37772290	Gene body	Hypo	CG	Soltu.DM.07G011730	ATP-dependent RNA helicase, putative	NA	-	1.17132
chr07	38258247	38258317	Gene body	Hypo	CG	Soltu.DM.07G011840	Ankyrin repeat family protein	NA	+	-1.24186
chr07	38353907	38353995	Gene body	Hyper	CG	Soltu.DM.07G011900	calmodulin-binding family protein	NA	+	2.24044
chr07	38449102	38449268	Gene body	Hypo	CG	Soltu.DM.07G011960	eukaryotic translation initiation factor 4A1	NA	-	1.54106
chr07	42604432	42604543	Gene body	Hyper	CG	Soltu.DM.07G013530	Major facilitator superfamily protein	NA	-	7.28394
chr07	42627247	42627525	Gene body	Hypo	CG	Soltu.DM.07G013550	Major facilitator superfamily protein	NA	-	2.48714
chr07	42628303	42628469	Gene body	Hypo	CG	Soltu.DM.07G013550	Major facilitator superfamily protein	NA	-	2.48714
chr07	43165376	43165537	Gene body	Hyper	CG	Soltu.DM.07G014010	dicarboxylate transport 2.1	NA	-	1.51579
chr07	43754543	43754624	Gene body	Hypo	CG	Soltu.DM.07G014260	Topoisomerase II-associated protein PAT1	NA	+	1.89118
chr07	44191804	44191993	Gene body	Hyper	CG	Soltu.DM.07G014500	F-box and associated interaction domains-containing protein	NA	-	1.08925
chr07	44235409	44235465	Gene body	Hypo	CG	Soltu.DM.07G014550	NB-ARC domain-containing disease resistance protein	NA	-	1.11224
chr07	44235969	44236134	Gene body	Hyper	CG	Soltu.DM.07G014550	NB-ARC domain-containing disease resistance protein	NA	-	1.11224
chr07	44653992	44654050	Gene body	Hypo	CG	Soltu.DM.07G014880	Zinc-binding dehydrogenase family protein	NA	+	-2.21107
chr07	46127956	46128340	Gene body	Hyper	CG	Soltu.DM.07G016130	Auxin-responsive family protein	NA	+	3.31543
chr07	46524880	46525058	Gene body	Hyper	CG	Soltu.DM.07G016420	Major facilitator superfamily protein	NA	-	1.42587
chr07	46525168	46525271	Gene body	Hypo	CG	Soltu.DM.07G016420	Major facilitator superfamily protein	NA	-	1.42587
chr07	46525500	46525618	Gene body	Hypo	CG	Soltu.DM.07G016420	Major facilitator superfamily protein	NA	-	1.42587
chr07	46525642	46525705	Gene body	Hyper	CG	Soltu.DM.07G016420	Major facilitator superfamily protein	NA	-	1.42587
chr07	46800316	46800384	Gene body	Hypo	CG	Soltu.DM.07G016710	TRAF-like family protein	NA	+	-4.02137
chr07	46904093	46904167	Gene body	Hypo	CG	Soltu.DM.07G016780	ethylene-forming enzyme	ACO2_ACO4	+	-1.00814
chr07	47187093	47187198	Gene body	Hypo	CG	Soltu.DM.07G016980	Condensin complex subunit 2 domain containing protein	NA	+	-1.40258
chr07	47258949	47259045	Gene body	Hypo	CG	Soltu.DM.07G017050	transferases, transferring glycosyl groups	NA	+	1.09926
chr07	47259498	47259622	Gene body	Hypo	CG	Soltu.DM.07G017050	transferases, transferring glycosyl groups	NA	+	1.09926
chr07	47409677	47409765	Gene body	Hypo	CG	Soltu.DM.07G017130	Cell differentiation, Rcd1-like protein	NA	-	-4.11711
chr07	47817745	47817909	Gene body	Hypo	CG	Soltu.DM.07G017330	Helicase protein with RING/U-box domain	NA	+	-5.67205
chr07	47818211	47818367	Gene body	Hypo	CG	Soltu.DM.07G017330	Helicase protein with RING/U-box domain	NA	+	-5.67205
chr07	47820378	47820508	Gene body	Hypo	CG	Soltu.DM.07G017330	Helicase protein with RING/U-box domain	NA	+	-5.67205
chr07	48015606	48015664	Gene body	Hypo	CG	Soltu.DM.07G017540	terpene synthase	NA	-	2.09615
chr07	48417475	48417537	Gene body	Hypo	CG	Soltu.DM.07G017890	syntaxin of plants	NA	+	1.82839
chr07	48421404	48421478	Gene body	Hypo	CG	Soltu.DM.07G017900	isocitrate lyase	NA	-	1.57902
chr07	49030714	49030881	Gene body	Hypo	CG	Soltu.DM.07G018610	S-locus lectin protein kinase family protein	NA	-	3.94894
chr07	49032591	49032688	Gene body	Hyper	CG	Soltu.DM.07G018610	S-locus lectin protein kinase family protein	NA	-	3.94894
chr07	50932584	50932737	Gene body	Hyper	CG	Soltu.DM.07G020430	plasmodesmata callose-binding protein	NA	+	-1.00809
chr07	50932584	50932737	Gene body	Hyper	CG	Soltu.DM.07G020430	plasmodesmata callose-binding protein	NA	+	-1.00809
chr07	50932937	50933016	Gene body	Hyper	CG	Soltu.DM.07G020430	plasmodesmata callose-binding protein	NA	+	-1.00809
chr07	50932937	50933131	Gene body	Hyper	CG	Soltu.DM.07G020430	plasmodesmata callose-binding protein	NA	+	-1.00809
chr07	50933333	50933421	Gene body	Hypo	CG	Soltu.DM.07G020430	plasmodesmata callose-binding protein	NA	+	-1.00809
chr07	51198396	51198497	Gene body	Hyper	CG	Soltu.DM.07G020780	ATP synthase protein I -related	NA	+	-1.06742
chr07	51488698	51488759	Gene body	Hypo	CG	Soltu.DM.07G021190	cytochrome P450, family 72, subfamily A, polypeptide	NA	-	1.9162
chr07	51489103	51489154	Gene body	Hypo	CG	Soltu.DM.07G021190	cytochrome P450, family 72, subfamily A, polypeptide	NA	-	1.9162
chr07	51489639	51489929	Gene body	Hypo	CG	Soltu.DM.07G021190	cytochrome P450, family 72, subfamily A, polypeptide	NA	-	1.9162
chr07	51490107	51490202	Gene body	Hypo	CG	Soltu.DM.07G021190	cytochrome P450, family 72, subfamily A, polypeptide	NA	-	1.9162
chr07	51490395	51490487	Gene body	Hypo	CG	Soltu.DM.07G021190	cytochrome P450, family 72, subfamily A, polypeptide	NA	-	1.9162
chr07	51496986	51497147	Gene body	Hypo	CG	Soltu.DM.07G021200	S-domain-2	NA	-	-1.49857
chr07	51497415	51497489	Gene body	Hypo	CG	Soltu.DM.07G021200	S-domain-2	NA	-	-1.49857
chr07	51668652	51668774	Gene body	Hypo	CG	Soltu.DM.07G021470	cytochrome P450, family 72, subfamily A, polypeptide	NA	-	-1.01518
chr07	51726083	51726155	Gene body	Hyper	CG	Soltu.DM.07G021540	S-domain-2	NA	-	-4.2941
chr07	51946774	51946923	Gene body	Hyper	CG	Soltu.DM.07G021830	disease resistance family protein / LRR family protein	NA	-	1.27188
chr07	53628771	53628831	Gene body	Hypo	CG	Soltu.DM.07G023650	cytochrome P450, family 72, subfamily A, polypeptide	NA	+	-1.04635
chr07	54091277	54091502	Gene body	Hypo	CG	Soltu.DM.07G024210	haloacid dehalogenase-like hydrolase family protein	NA	+	1.44231
chr07	54303827	54303903	Gene body	Hyper	CG	Soltu.DM.07G024490	Optic atrophy 3 protein (OPA3)	NA	-	5.45829
chr07	54304110	54304207	Gene body	Hyper	CG	Soltu.DM.07G024490	Optic atrophy 3 protein (OPA3)	NA	-	5.45829
chr07	54306440	54306538	Gene body	Hypo	CG	Soltu.DM.07G024490	Optic atrophy 3 protein (OPA3)	NA	-	5.45829
chr07	54625650	54625851	Gene body	Hypo	CG	Soltu.DM.07G024850	conserved hypothetical protein	NA	-	1.20395
chr07	54799697	54799773	Gene body	Hypo	CG	Soltu.DM.07G025100	S-locus lectin protein kinase family protein	NA	-	-1.44924
chr07	55403496	55403578	Gene body	Hyper	CG	Soltu.DM.07G025710	Alpha amylase family protein	Branching enzyme I	-	2.0839
chr07	55812348	55812446	Gene body	Hypo	CG	Soltu.DM.07G026330	Protein of unknown function, DUF584	NA	+	-1.18323
chr07	56871223	56871290	Gene body	Hypo	CG	Soltu.DM.07G027870	amino acid permease	NA	+	-1.01726
chr07	57041514	57041792	Gene body	Hyper	CG	Soltu.DM.07G028070	hypothetical protein	NA	-	1.12284
chr07	57043469	57044448	Gene body	Hyper	CG	Soltu.DM.07G028070	hypothetical protein	NA	-	1.12284
chr07	57143422	57144011	Gene body	Hyper	CG	Soltu.DM.07G028150	translocase outer membrane 20-2	NA	-	3.8721
chr08	722994	723073	Gene body	Hypo	CG	Soltu.DM.08G000130	PGR5-LIKE A	NA	-	1.62782
chr08	1204456	1204639	Gene body	Hypo	CG	Soltu.DM.08G000670	Tryptophan RNA-binding attenuator protein-like	NA	-	3.95641
chr08	1263307	1263597	Gene body	Hyper	CG	Soltu.DM.08G000720	NB-ARC domain-containing disease resistance protein	NA	-	1.24311
chr08	1267220	1267329	Gene body	Hyper	CG	Soltu.DM.08G000720	NB-ARC domain-containing disease resistance protein	NA	-	1.24311
chr08	1323422	1323528	Gene body	Hyper	CG	Soltu.DM.08G000800	NB-ARC domain-containing disease resistance protein	NA	-	3.3694
chr08	1324187	1324274	Gene body	Hyper	CG	Soltu.DM.08G000800	NB-ARC domain-containing disease resistance protein	NA	-	3.3694
chr08	1324694	1324825	Gene body	Hyper	CG	Soltu.DM.08G000800	NB-ARC domain-containing disease resistance protein	NA	-	3.3694
chr08	1325184	1325434	Gene body	Hyper	CG	Soltu.DM.08G000800	NB-ARC domain-containing disease resistance protein	NA	-	3.3694
chr08	1399319	1399454	Gene body	Hyper	CG	Soltu.DM.08G000860	nudix hydrolase homolog	NA	-	1.72099
chr08	1780450	1780561	Gene body	Hyper	CG	Soltu.DM.08G001280	aluminum-activated, malate transporter	NA	-	1.10873
chr08	1781242	1781332	Gene body	Hyper	CG	Soltu.DM.08G001280	aluminum-activated, malate transporter	NA	-	1.10873
chr08	1845468	1845701	Gene body	Hyper	CG	Soltu.DM.08G001390	LEUNIG_homolog	NA	-	1.37005
chr08	1846333	1846396	Gene body	Hyper	CG	Soltu.DM.08G001390	LEUNIG_homolog	NA	-	1.37005
chr08	1846587	1846742	Gene body	Hyper	CG	Soltu.DM.08G001390	LEUNIG_homolog	NA	-	1.37005
chr08	1849235	1849501	Gene body	Hyper	CG	Soltu.DM.08G001390	LEUNIG_homolog	NA	-	1.37005
chr08	1857734	1857986	Gene body	Hyper	CG	Soltu.DM.08G001390	LEUNIG_homolog	NA	-	1.37005
chr08	1860872	1860962	Gene body	Hyper	CG	Soltu.DM.08G001390	LEUNIG_homolog	NA	-	1.37005
chr08	1956225	1956276	Gene body	Hyper	CG	Soltu.DM.08G001480	cytochrome P450, family 76, subfamily C, polypeptide	NA	-	2.64814
chr08	2243398	2243480	Gene body	Hyper	CG	Soltu.DM.08G001610	Acyl transferase/acyl hydrolase/lysophospholipase superfamily protein	NA	-	-4.284
chr08	2244328	2244378	Gene body	Hyper	CG	Soltu.DM.08G001610	Acyl transferase/acyl hydrolase/lysophospholipase superfamily protein	NA	-	-4.284
chr08	2417172	2417241	Gene body	Hyper	CG	Soltu.DM.08G001730	conserved hypothetical protein	NA	-	1.26577
chr08	2417442	2417547	Gene body	Hyper	CG	Soltu.DM.08G001730	conserved hypothetical protein	NA	-	1.26577
chr08	2418097	2418196	Gene body	Hyper	CG	Soltu.DM.08G001730	conserved hypothetical protein	NA	-	1.26577
chr08	2419759	2419910	Gene body	Hyper	CG	Soltu.DM.08G001730	conserved hypothetical protein	NA	-	1.26577
chr08	2420791	2421024	Gene body	Hyper	CG	Soltu.DM.08G001730	conserved hypothetical protein	NA	-	1.26577
chr08	2428546	2428701	Gene body	Hypo	CG	Soltu.DM.08G001740	O-methyltransferase family protein	NA	+	1.56372
chr08	2978283	2978357	Gene body	Hypo	CG	Soltu.DM.08G002260	UDP-glycosyltransferase 74 F1	NA	+	1.81746
chr08	3078232	3078319	Gene body	Hyper	CG	Soltu.DM.08G002390	transcriptional factor B3 family protein	NA	-	-1.24527
chr08	3079138	3079405	Gene body	Hypo	CG	Soltu.DM.08G002390	transcriptional factor B3 family protein	NA	-	-1.24527
chr08	3080338	3080438	Gene body	Hypo	CG	Soltu.DM.08G002390	transcriptional factor B3 family protein	NA	-	-1.24527
chr08	3118672	3118760	Gene body	Hypo	CG	Soltu.DM.08G002440	F-box/RNI-like/FBD-like domains-containing protein	NA	+	-5.75722
chr08	3396156	3396218	Gene body	Hyper	CG	Soltu.DM.08G002830	high-affinity nickel-transport family protein	NA	-	1.03176
chr08	3396746	3397064	Gene body	Hyper	CG	Soltu.DM.08G002830	high-affinity nickel-transport family protein	NA	-	1.03176
chr08	3397342	3397608	Gene body	Hyper	CG	Soltu.DM.08G002830	high-affinity nickel-transport family protein	NA	-	1.03176
chr08	3554804	3554915	Gene body	Hyper	CG	Soltu.DM.08G002960	MATE efflux family protein	NA	-	-1.18772
chr08	4311851	4311916	Gene body	Hyper	CG	Soltu.DM.08G003230	Long-chain fatty alcohol dehydrogenase family protein	NA	+	-1.61547
chr08	4312114	4312202	Gene body	Hyper	CG	Soltu.DM.08G003230	Long-chain fatty alcohol dehydrogenase family protein	NA	+	-1.61547
chr08	4312708	4312805	Gene body	Hyper	CG	Soltu.DM.08G003230	Long-chain fatty alcohol dehydrogenase family protein	NA	+	-1.61547
chr08	4412040	4412125	Gene body	Hyper	CG	Soltu.DM.08G003300	F-box family protein	NA	-	1.53321
chr08	4413697	4413808	Gene body	Hyper	CG	Soltu.DM.08G003300	F-box family protein	NA	-	1.53321
chr08	4414492	4414949	Gene body	Hyper	CG	Soltu.DM.08G003300	F-box family protein	NA	-	1.53321
chr08	4415387	4415496	Gene body	Hyper	CG	Soltu.DM.08G003300	F-box family protein	NA	-	1.53321
chr08	4416982	4417133	Gene body	Hyper	CG	Soltu.DM.08G003300	F-box family protein	NA	-	1.53321
chr08	4417498	4417735	Gene body	Hyper	CG	Soltu.DM.08G003300	F-box family protein	NA	-	1.53321
chr08	6328489	6328862	Gene body	Hypo	CG	Soltu.DM.08G005060	phosphomannomutase	NA	+	1.57855
chr08	6481598	6482032	Gene body	Hypo	CG	Soltu.DM.08G005190	MATE efflux family protein	NA	+	7.06843
chr08	6482960	6483065	Gene body	Hyper	CG	Soltu.DM.08G005190	MATE efflux family protein	NA	+	7.06843
chr08	8032398	8032455	Gene body	Hypo	CG	Soltu.DM.08G005930	Copper amine oxidase family protein	NA	+	3.01032
chr08	8033040	8033111	Gene body	Hypo	CG	Soltu.DM.08G005930	Copper amine oxidase family protein	NA	+	3.01032
chr08	8429501	8429835	Gene body	Hyper	CG	Soltu.DM.08G006060	BTB and TAZ domain protein	NA	-	1.05539
chr08	8835786	8835946	Gene body	Hyper	CG	Soltu.DM.08G006230	6,7-dimethyl-8-ribityllumazine synthase / DMRL synthase / lumazine synthase / riboflavin synthase	NA	+	-1.33199
chr08	8839544	8839655	Gene body	Hypo	CG	Soltu.DM.08G006230	6,7-dimethyl-8-ribityllumazine synthase / DMRL synthase / lumazine synthase / riboflavin synthase	NA	+	-1.33199
chr08	8847945	8848324	Gene body	Hyper	CG	Soltu.DM.08G006250	K uptake transporter	NA	-	-1.31967
chr08	8851420	8851611	Gene body	Hypo	CG	Soltu.DM.08G006250	K uptake transporter	NA	-	-1.31967
chr08	9833176	9833301	Gene body	Hypo	CG	Soltu.DM.08G006490	high chlorophyll fluorescence phenotype	NA	+	1.13452
chr08	10297741	10297900	Gene body	Hyper	CG	Soltu.DM.08G006690	receptor like protein	NA	-	4.71865
chr08	10423738	10423805	Gene body	Hypo	CG	Soltu.DM.08G006710	receptor like protein	NA	+	2.63532
chr08	12768792	12768965	Gene body	Hypo	CG	Soltu.DM.08G007170	hypothetical protein	NA	+	-3.93743
chr08	12782709	12782833	Gene body	Hyper	CG	Soltu.DM.08G007180	hypothetical protein	NA	+	-7.2892
chr08	12783077	12783281	Gene body	Hyper	CG	Soltu.DM.08G007180	hypothetical protein	NA	+	-7.2892
chr08	12786318	12786559	Gene body	Hypo	CG	Soltu.DM.08G007180	hypothetical protein	NA	+	-7.2892
chr08	12788510	12788564	Gene body	Hypo	CG	Soltu.DM.08G007180	hypothetical protein	NA	+	-7.2892
chr08	13134664	13134723	Gene body	Hyper	CG	Soltu.DM.08G007260	hypothetical protein	NA	-	6.53425
chr08	13135545	13135701	Gene body	Hyper	CG	Soltu.DM.08G007260	hypothetical protein	NA	-	6.53425
chr08	13135804	13135894	Gene body	Hypo	CG	Soltu.DM.08G007260	hypothetical protein	NA	-	6.53425
chr08	13136904	13137178	Gene body	Hyper	CG	Soltu.DM.08G007260	hypothetical protein	NA	-	6.53425
chr08	13270968	13271083	Gene body	Hyper	CG	Soltu.DM.08G007310	inositol transporter	NA	+	4.7594
chr08	13271333	13271608	Gene body	Hyper	CG	Soltu.DM.08G007310	inositol transporter	NA	+	4.7594
chr08	13278162	13278425	Gene body	Hyper	CG	Soltu.DM.08G007310	inositol transporter	NA	+	4.7594
chr08	14846988	14847092	Gene body	Hypo	CG	Soltu.DM.08G007550	Aldolase-type TIM barrel family protein	NA	+	2.35932
chr08	14847890	14847969	Gene body	Hypo	CG	Soltu.DM.08G007550	Aldolase-type TIM barrel family protein	NA	+	2.35932
chr08	17599528	17599634	Gene body	Hypo	CG	Soltu.DM.08G008070	Plant transposase (Ptta/En/Spm family)	NA	-	-10.112
chr08	17609040	17609211	Gene body	Hypo	CG	Soltu.DM.08G008080	Ribosomal protein L14p/L23e family protein	NA	-	-5.21435
chr08	17611450	17611721	Gene body	Hyper	CG	Soltu.DM.08G008080	Ribosomal protein L14p/L23e family protein	NA	-	-5.21435
chr08	17613633	17613836	Gene body	Hypo	CG	Soltu.DM.08G008080	Ribosomal protein L14p/L23e family protein	NA	-	-5.21435
chr08	20827350	20827491	Gene body	Hypo	CG	Soltu.DM.08G008610	hypothetical protein	NA	-	-1.11418
chr08	20828663	20828793	Gene body	Hyper	CG	Soltu.DM.08G008610	hypothetical protein	NA	-	-1.11418
chr08	22116659	22116839	Gene body	Hypo	CG	Soltu.DM.08G008810	beta-fructofuranosidase	Cell wall apoplastic invertase	-	6.5948
chr08	22116896	22117134	Gene body	Hyper	CG	Soltu.DM.08G008810	beta-fructofuranosidase	Cell wall apoplastic invertase	-	6.5948
chr08	22142643	22142838	Gene body	Hyper	CG	Soltu.DM.08G008820	hypothetical protein	NA	-	5.61903
chr08	22143258	22143598	Gene body	Hyper	CG	Soltu.DM.08G008820	hypothetical protein	NA	-	5.61903
chr08	22143820	22144157	Gene body	Hyper	CG	Soltu.DM.08G008820	hypothetical protein	NA	-	5.61903
chr08	22144439	22144812	Gene body	Hyper	CG	Soltu.DM.08G008820	hypothetical protein	NA	-	5.61903
chr08	22145334	22145464	Gene body	Hyper	CG	Soltu.DM.08G008820	hypothetical protein	NA	-	5.61903
chr08	26097341	26097427	Gene body	Hypo	CG	Soltu.DM.08G009350	Ribosomal protein S7e family protein	NA	-	-4.42772
chr08	26097662	26098079	Gene body	Hyper	CG	Soltu.DM.08G009350	Ribosomal protein S7e family protein	NA	-	-4.42772
chr08	32495730	32496218	Gene body	Hyper	CG	Soltu.DM.08G010900	membrane-associated progesterone binding protein	NA	+	-1.89657
chr08	34590422	34590720	Gene body	Hypo	CG	Soltu.DM.08G011450	hypothetical protein	NA	-	-9.56658
chr08	37865564	37865714	Gene body	Hyper	CG	Soltu.DM.08G012510	hypothetical protein	NA	+	9.04735
chr08	38923911	38923973	Gene body	Hyper	CG	Soltu.DM.08G013100	calmodulin-binding family protein	NA	+	1.84898
chr08	40995207	40995330	Gene body	Hyper	CG	Soltu.DM.08G014240	phosphofructokinase	Phosphofructokinase, AtPFK6 like	-	2.09184
chr08	41001453	41001622	Gene body	Hyper	CG	Soltu.DM.08G014260	receptor like protein	NA	-	-7.80799
chr08	42246186	42246283	Gene body	Hypo	CG	Soltu.DM.08G015020	RNA recognition motif (RRM)-containing protein	NA	+	-5.20243
chr08	42248205	42248529	Gene body	Hypo	CG	Soltu.DM.08G015020	RNA recognition motif (RRM)-containing protein	NA	+	-5.20243
chr08	42500052	42500146	Gene body	Hyper	CG	Soltu.DM.08G015170	Major facilitator superfamily protein	NA	-	-1.66845
chr08	42500289	42500450	Gene body	Hyper	CG	Soltu.DM.08G015170	Major facilitator superfamily protein	NA	-	-1.66845
chr08	42911039	42911133	Gene body	Hypo	CG	Soltu.DM.08G015410	Phosphorylase superfamily protein	NA	-	3.48708
chr08	42911787	42911906	Gene body	Hypo	CG	Soltu.DM.08G015410	Phosphorylase superfamily protein	NA	-	3.48708
chr08	43906570	43907345	Gene body	Hyper	CG	Soltu.DM.08G015940	NB-ARC domain-containing disease resistance protein	NA	+	-4.33598
chr08	43908411	43908568	Gene body	Hyper	CG	Soltu.DM.08G015940	NB-ARC domain-containing disease resistance protein	NA	+	-4.33598
chr08	43938226	43938294	Gene body	Hyper	CG	Soltu.DM.08G015980	hypothetical protein	NA	+	2.49495
chr08	43939152	43939283	Gene body	Hyper	CG	Soltu.DM.08G015980	hypothetical protein	NA	+	2.49495
chr08	44433712	44434084	Gene body	Hyper	CG	Soltu.DM.08G016370	ABC-2 and Plant PDR ABC-type transporter family protein	NA	+	-3.6306
chr08	44434604	44434683	Gene body	Hyper	CG	Soltu.DM.08G016370	ABC-2 and Plant PDR ABC-type transporter family protein	NA	+	-3.6306
chr08	44994384	44994507	Gene body	Hypo	CG	Soltu.DM.08G016760	receptor like protein	NA	+	1.66767
chr08	44994919	44995003	Gene body	Hyper	CG	Soltu.DM.08G016760	receptor like protein	NA	+	1.66767
chr08	45146520	45146584	Gene body	Hyper	CG	Soltu.DM.08G016900	syntaxin of plants	NA	-	1.62872
chr08	45308435	45308515	Gene body	Hypo	CG	Soltu.DM.08G017020	CHY-type/CTCHY-type/RING-type Zinc finger protein	NA	+	1.92855
chr08	45308651	45308702	Gene body	Hypo	CG	Soltu.DM.08G017020	CHY-type/CTCHY-type/RING-type Zinc finger protein	NA	+	1.92855
chr08	45360708	45360770	Gene body	Hypo	CG	Soltu.DM.08G017050	Subtilase family protein	NA	+	-3.02468
chr08	45825343	45825485	Gene body	Hypo	CG	Soltu.DM.08G017420	Pyridoxal phosphate (PLP)-dependent transferases superfamily protein	NA	-	-1.4122
chr08	46256976	46257084	Gene body	Hyper	CG	Soltu.DM.08G017780	Enoyl-CoA hydratase/isomerase family	NA	+	-1.14566
chr08	46257707	46257807	Gene body	Hyper	CG	Soltu.DM.08G017780	Enoyl-CoA hydratase/isomerase family	NA	+	-1.14566
chr08	46259351	46259401	Gene body	Hypo	CG	Soltu.DM.08G017780	Enoyl-CoA hydratase/isomerase family	NA	+	-1.14566
chr08	46259848	46259975	Gene body	Hyper	CG	Soltu.DM.08G017780	Enoyl-CoA hydratase/isomerase family	NA	+	-1.14566
chr08	46461939	46462020	Gene body	Hyper	CG	Soltu.DM.08G017870	Pyridoxal phosphate (PLP)-dependent transferases superfamily protein	NA	-	6.0361
chr08	46862010	46862123	Gene body	Hyper	CG	Soltu.DM.08G018220	PDI-like 5-2	NA	-	-6.65695
chr08	46872156	46873060	Gene body	Hyper	CG	Soltu.DM.08G018230	hypothetical protein	NA	+	-2.9318
chr08	47404056	47404144	Gene body	Hypo	CG	Soltu.DM.08G018640	embryo defective	NA	-	-4.19102
chr08	47467498	47467620	Gene body	Hypo	CG	Soltu.DM.08G018710	NB-ARC domain-containing disease resistance protein	NA	-	-2.89345
chr08	47468466	47468706	Gene body	Hyper	CG	Soltu.DM.08G018710	NB-ARC domain-containing disease resistance protein	NA	-	-2.89345
chr08	47471945	47472158	Gene body	Hypo	CG	Soltu.DM.08G018720	ribosomal protein S6	NA	+	1.32866
chr08	47473278	47473339	Gene body	Hyper	CG	Soltu.DM.08G018720	ribosomal protein S6	NA	+	1.32866
chr08	47476414	47476711	Gene body	Hypo	CG	Soltu.DM.08G018730	NB-ARC domain-containing disease resistance protein	NA	-	-4.54671
chr08	47534473	47534625	Gene body	Hyper	CG	Soltu.DM.08G018770	NB-ARC domain-containing disease resistance protein	NA	-	-3.37868
chr08	47538269	47538629	Gene body	Hypo	CG	Soltu.DM.08G018770	NB-ARC domain-containing disease resistance protein	NA	-	-3.37868
chr08	48534267	48534321	Gene body	Hypo	CG	Soltu.DM.08G019590	Basic-leucine zipper (bZIP) transcription factor family protein	NA	+	-2.59829
chr08	48565527	48565624	Gene body	Hypo	CG	Soltu.DM.08G019610	Protein of Unknown Function (DUF239)	NA	+	4.52672
chr08	48600198	48600362	Gene body	Hyper	CG	Soltu.DM.08G019670	hypothetical protein	NA	+	-6.88854
chr08	48602310	48602651	Gene body	Hypo	CG	Soltu.DM.08G019670	hypothetical protein	NA	+	-6.88854
chr08	48603503	48603885	Gene body	Hypo	CG	Soltu.DM.08G019670	hypothetical protein	NA	+	-6.88854
chr08	48603905	48604062	Gene body	Hyper	CG	Soltu.DM.08G019670	hypothetical protein	NA	+	-6.88854
chr08	48747799	48747915	Gene body	Hyper	CG	Soltu.DM.08G019800	Pectinacetylesterase family protein	NA	+	1.3426
chr08	48749293	48749401	Gene body	Hypo	CG	Soltu.DM.08G019800	Pectinacetylesterase family protein	NA	+	1.3426
chr08	48860743	48860846	Gene body	Hyper	CG	Soltu.DM.08G019840	Pectinacetylesterase family protein	NA	-	3.30647
chr08	48861621	48861693	Gene body	Hyper	CG	Soltu.DM.08G019840	Pectinacetylesterase family protein	NA	-	3.30647
chr08	48863224	48863401	Gene body	Hyper	CG	Soltu.DM.08G019840	Pectinacetylesterase family protein	NA	-	3.30647
chr08	49417749	49417844	Gene body	Hyper	CG	Soltu.DM.08G020100	Long-chain fatty alcohol dehydrogenase family protein	NA	+	-1.38626
chr08	49862667	49862872	Gene body	Hyper	CG	Soltu.DM.08G020450	solute:sodium symporters;urea transmembrane transporters	NA	+	-3.35065
chr08	49863493	49863601	Gene body	Hypo	CG	Soltu.DM.08G020450	solute:sodium symporters;urea transmembrane transporters	NA	+	-3.35065
chr08	49869683	49869941	Gene body	Hypo	CG	Soltu.DM.08G020470	EF-TU receptor	NA	-	-1.43996
chr08	51554582	51554677	Gene body	Hypo	CG	Soltu.DM.08G022180	hypothetical protein	NA	+	-3.87341
chr08	52726671	52726746	Gene body	Hyper	CG	Soltu.DM.08G023290	RNA helicase, putative	NA	+	6.49057
chr08	53088367	53088432	Gene body	Hyper	CG	Soltu.DM.08G023460	Protein kinase superfamily protein	NA	+	1.17359
chr08	53208108	53208206	Gene body	Hyper	CG	Soltu.DM.08G023570	receptor like protein	NA	-	2.59642
chr08	54070053	54070173	Gene body	Hypo	CG	Soltu.DM.08G024430	pfkB-like carbohydrate kinase family protein	NA	-	-1.59978
chr08	54071023	54071227	Gene body	Hypo	CG	Soltu.DM.08G024430	pfkB-like carbohydrate kinase family protein	NA	-	-1.59978
chr08	54787553	54787770	Gene body	Hypo	CG	Soltu.DM.08G024880	Pentatricopeptide repeat (PPR) superfamily protein	NA	+	-4.97032
chr08	54893700	54893815	Gene body	Hyper	CG	Soltu.DM.08G025000	Heat shock protein HSP20/alpha crystallin family	NA	+	-1.24854
chr08	54899718	54899934	Gene body	Hypo	CG	Soltu.DM.08G025020	Disease resistance protein (CC-NBS-LRR class) family	NA	-	1.49416
chr08	55179221	55179300	Gene body	Hyper	CG	Soltu.DM.08G025340	Haloacid dehalogenase-like hydrolase (HAD) superfamily protein	NA	+	-1.35748
chr08	55407439	55408072	Gene body	Hypo	CG	Soltu.DM.08G025640	cytochrome P450, family 706, subfamily A, polypeptide	NA	+	-7.24474
chr08	55436079	55437174	Gene body	Hyper	CG	Soltu.DM.08G025680	cytochrome P450, family 706, subfamily A, polypeptide	NA	+	-1.77864
chr08	55447618	55447800	Gene body	Hyper	CG	Soltu.DM.08G025700	cytochrome P450, family 706, subfamily A, polypeptide	NA	+	-1.16138
chr08	55457475	55457706	Gene body	Hyper	CG	Soltu.DM.08G025720	cytochrome P450, family 706, subfamily A, polypeptide	NA	+	3.75585
chr08	55458029	55458127	Gene body	Hyper	CG	Soltu.DM.08G025720	cytochrome P450, family 706, subfamily A, polypeptide	NA	+	3.75585
chr08	55480641	55481029	Gene body	Hyper	CG	Soltu.DM.08G025750	cytochrome P450, family 706, subfamily A, polypeptide	NA	+	3.25715
chr08	55497752	55497829	Gene body	Hyper	CG	Soltu.DM.08G025780	copper amine oxidase family protein	NA	-	-4.04182
chr08	55502274	55502363	Gene body	Hyper	CG	Soltu.DM.08G025790	cytochrome P450, family 706, subfamily A, polypeptide	NA	+	1.6585
chr08	55544858	55544920	Gene body	Hypo	CG	Soltu.DM.08G025840	Copper amine oxidase family protein	NA	-	-1.07384
chr08	55546467	55546590	Gene body	Hypo	CG	Soltu.DM.08G025840	Copper amine oxidase family protein	NA	-	-1.07384
chr08	55726988	55727089	Gene body	Hyper	CG	Soltu.DM.08G026000	sterol-4alpha-methyl oxidase 1-1	NA	-	-1.08885
chr08	55855596	55855693	Gene body	Hyper	CG	Soltu.DM.08G026200	DUF2499 domain containing protein	NA	+	-1.40243
chr08	55856150	55856216	Gene body	Hypo	CG	Soltu.DM.08G026200	DUF2499 domain containing protein	NA	+	-1.40243
chr08	55944457	55944533	Gene body	Hyper	CG	Soltu.DM.08G026300	C4-dicarboxylate transporter/malic acid transport protein	NA	-	-1.09653
chr08	56026396	56026461	Gene body	Hypo	CG	Soltu.DM.08G026460	Subtilase family protein	NA	+	2.68807
chr08	56027194	56027257	Gene body	Hyper	CG	Soltu.DM.08G026460	Subtilase family protein	NA	+	2.68807
chr08	56074201	56074287	Gene body	Hyper	CG	Soltu.DM.08G026520	Subtilase family protein	NA	+	-6.2515
chr08	56095744	56095847	Gene body	Hyper	CG	Soltu.DM.08G026560	Subtilase family protein	NA	+	-7.79375
chr08	56304981	56305281	Gene body	Hypo	CG	Soltu.DM.08G026810	hydroxymethylglutaryl-CoA synthase / HMG-CoA synthase / 3-hydroxy-3-methylglutaryl coenzyme A synthase	NA	-	1.94862
chr08	58608580	58608652	Gene body	Hypo	CG	Soltu.DM.08G029550	auxin response factor	NA	+	1.20706
chr08	58625872	58625957	Gene body	Hypo	CG	Soltu.DM.08G029580	cellulose synthase like G3	NA	+	-2.70189
[truncated: 2,054 more rows]

## Sheet: S9 Enrichment of identified con
DMR_Region	Cluster (Methylation context)	ID	Description	GeneRatio	BgRatio	RichFactor	FoldEnrichment	zScore	pvalue	p.adjust	qvalue	geneID	Count
Upstream	CHH	GO:0031408	oxylipin biosynthetic process	3/25	80/25951	0.0375	38.9265	10.55	6.17825e-05	0.00328708	0.00173004	Soltu.DM.01G038840/Soltu.DM.01G038900/Soltu.DM.10G020930	3
Upstream	CHH	GO:0030397	membrane disassembly	2/25	16/25951	0.125	129.755	15.9975	0.000106035	0.00328708	0.00173004	Soltu.DM.01G038840/Soltu.DM.01G038900	2
Upstream	CHH	GO:0034440	lipid oxidation	2/25	31/25951	0.0645161	66.9703	11.4126	0.000407261	0.00841673	0.00442986	Soltu.DM.01G038840/Soltu.DM.01G038900	2
Upstream	CHH	GO:0009611	response to wounding	4/25	485/25951	0.00824742	8.56115	5.21975	0.00111615	0.0173004	0.00910547	Soltu.DM.01G038840/Soltu.DM.01G038900/Soltu.DM.08G000940/Soltu.DM.10G020930	4
Upstream	CHH	GO:0009695	jasmonic acid biosynthetic process	2/25	78/25951	0.025641	26.6164	7.03579	0.00255823	0.031722	0.0166958	Soltu.DM.01G038840/Soltu.DM.01G038900	2
Genebody	CG	GO:0009626	plant-type hypersensitive response	29/717	277/25951	0.104693	3.78925	7.86712	9.60358e-10	5.68532e-07	5.29713e-07	Soltu.DM.01G028150/Soltu.DM.01G051740/Soltu.DM.02G029080/Soltu.DM.04G001470/Soltu.DM.04G001830/Soltu.DM.04G001850/Soltu.DM.04G003540/Soltu.DM.04G003640/Soltu.DM.04G004920/Soltu.DM.04G005430/Soltu.DM.04G005590/Soltu.DM.04G005730/Soltu.DM.04G005780/Soltu.DM.04G034110/Soltu.DM.05G005700/Soltu.DM.05G009280/Soltu.DM.05G024370/Soltu.DM.06G000830/Soltu.DM.06G022870/Soltu.DM.06G026400/Soltu.DM.06G029550/…	29
Genebody	CG	GO:0009753	response to jasmonic acid	22/717	277/25951	0.0794224	2.8746	5.28734	1.0398e-05	0.0030778	0.00286765	Soltu.DM.01G002150/Soltu.DM.01G023360/Soltu.DM.01G023430/Soltu.DM.01G023440/Soltu.DM.01G038840/Soltu.DM.01G038860/Soltu.DM.01G038930/Soltu.DM.02G019210/Soltu.DM.02G022900/Soltu.DM.03G025750/Soltu.DM.06G002110/Soltu.DM.07G000160/Soltu.DM.07G000210/Soltu.DM.08G016370/Soltu.DM.09G007060/Soltu.DM.09G024260/Soltu.DM.09G024270/Soltu.DM.10G013320/Soltu.DM.10G023180/Soltu.DM.12G000490/Soltu.DM.12G000500/…	22
Genebody	CG	GO:0009308	amine metabolic process	5/717	19/25951	0.263158	9.5247	6.26575	0.000133774	0.0189912	0.0176945	Soltu.DM.08G005930/Soltu.DM.08G025780/Soltu.DM.08G025840/Soltu.DM.09G024260/Soltu.DM.09G024270	5
Genebody	CG	GO:0048544	recognition of pollen	10/717	87/25951	0.114943	4.16021	4.97695	0.000143406	0.0189912	0.0176945	Soltu.DM.02G001170/Soltu.DM.02G019090/Soltu.DM.02G019120/Soltu.DM.02G019250/Soltu.DM.04G004050/Soltu.DM.04G032040/Soltu.DM.04G032080/Soltu.DM.07G005310/Soltu.DM.07G018610/Soltu.DM.07G025100	10
Genebody	CG	GO:0034440	lipid oxidation	6/717	31/25951	0.193548	7.00526	5.63937	0.000177756	0.0189912	0.0176945	Soltu.DM.01G002150/Soltu.DM.01G038840/Soltu.DM.01G038860/Soltu.DM.01G038930/Soltu.DM.09G024190/Soltu.DM.12G028750	6
Genebody	CG	GO:0010183	pollen tube guidance	10/717	91/25951	0.10989	3.97735	4.79591	0.000208725	0.0189912	0.0176945	Soltu.DM.01G048600/Soltu.DM.02G015840/Soltu.DM.04G029510/Soltu.DM.04G032910/Soltu.DM.06G005160/Soltu.DM.11G017870/Soltu.DM.12G000690/Soltu.DM.12G000850/Soltu.DM.12G011670/Soltu.DM.12G024030	10
Genebody	CG	GO:0009611	response to wounding	28/717	485/25951	0.057732	2.08954	4.08291	0.000224558	0.0189912	0.0176945	Soltu.DM.01G002150/Soltu.DM.01G023360/Soltu.DM.01G023430/Soltu.DM.01G023440/Soltu.DM.01G038840/Soltu.DM.01G038860/Soltu.DM.01G038930/Soltu.DM.01G044620/Soltu.DM.02G022450/Soltu.DM.02G022460/Soltu.DM.02G022900/Soltu.DM.03G025750/Soltu.DM.05G021330/Soltu.DM.05G027140/Soltu.DM.06G005160/Soltu.DM.06G014900/Soltu.DM.06G029850/Soltu.DM.07G003570/Soltu.DM.08G000860/Soltu.DM.08G001390/Soltu.DM.08G008810/…	28
Genebody	CG	GO:0006952	defense response	27/717	471/25951	0.0573248	2.07481	3.96805	0.000322558	0.0213016	0.0198471	Soltu.DM.01G028150/Soltu.DM.01G038840/Soltu.DM.01G038860/Soltu.DM.01G038930/Soltu.DM.04G001470/Soltu.DM.04G001830/Soltu.DM.04G001850/Soltu.DM.04G002930/Soltu.DM.04G003540/Soltu.DM.04G003640/Soltu.DM.04G004920/Soltu.DM.04G005430/Soltu.DM.04G005590/Soltu.DM.04G005730/Soltu.DM.04G005780/Soltu.DM.05G005700/Soltu.DM.05G009280/Soltu.DM.05G024370/Soltu.DM.06G000830/Soltu.DM.06G022870/Soltu.DM.08G025020/…	27
Genebody	CG	GO:0016114	terpenoid biosynthetic process	7/717	48/25951	0.145833	5.27827	5.00091	0.000328046	0.0213016	0.0198471	Soltu.DM.01G045140/Soltu.DM.01G045170/Soltu.DM.02G019390/Soltu.DM.03G025770/Soltu.DM.06G016980/Soltu.DM.09G030500/Soltu.DM.10G000480	7
Genebody	CG	GO:0031408	oxylipin biosynthetic process	9/717	80/25951	0.1125	4.07181	4.6384	0.000359824	0.0213016	0.0198471	Soltu.DM.01G002150/Soltu.DM.01G038840/Soltu.DM.01G038860/Soltu.DM.01G038930/Soltu.DM.02G029080/Soltu.DM.04G034110/Soltu.DM.09G024190/Soltu.DM.10G020940/Soltu.DM.12G028750	9
Genebody	CHG	GO:0046294	formaldehyde catabolic process	4/248	19/25951	0.210526	22.0297	9.0073	2.81853e-05	0.00842187	0.00781289	Soltu.DM.03G005640/Soltu.DM.03G005660/Soltu.DM.03G005670/Soltu.DM.03G005690	4
Genebody	CHG	GO:0009617	response to bacterium	9/248	175/25951	0.0514286	5.38154	5.71269	4.99814e-05	0.00842187	0.00781289	Soltu.DM.01G016430/Soltu.DM.03G003980/Soltu.DM.03G004040/Soltu.DM.06G028410/Soltu.DM.08G001390/Soltu.DM.10G013320/Soltu.DM.11G001970/Soltu.DM.11G002270/Soltu.DM.12G028750	9
Genebody	CHG	GO:0051762	sesquiterpene biosynthetic process	6/248	96/25951	0.0625	6.54007	5.34172	0.000324283	0.0358998	0.0333039	Soltu.DM.06G016540/Soltu.DM.06G016980/Soltu.DM.07G017540/Soltu.DM.07G017580/Soltu.DM.09G030500/Soltu.DM.12G021710	6
Genebody	CHG	GO:0080027	response to herbivore	6/248	101/25951	0.0594059	6.2163	5.15936	0.000426111	0.0358998	0.0333039	Soltu.DM.06G016540/Soltu.DM.07G017540/Soltu.DM.07G017580/Soltu.DM.10G013320/Soltu.DM.12G021710/Soltu.DM.12G028750	6
Genebody	CHG	GO:0009308	amine metabolic process	3/248	19/25951	0.157895	16.5223	6.6484	0.000746071	0.0479316	0.0444657	Soltu.DM.08G025770/Soltu.DM.08G025780/Soltu.DM.09G024270	3
Genebody	CHG	GO:0009611	response to wounding	13/248	485/25951	0.0268041	2.80481	3.94117	0.000853381	0.0479316	0.0444657	Soltu.DM.03G005670/Soltu.DM.03G008940/Soltu.DM.05G023610/Soltu.DM.06G014900/Soltu.DM.06G029850/Soltu.DM.06G031190/Soltu.DM.08G001390/Soltu.DM.08G023290/Soltu.DM.09G028560/Soltu.DM.10G013320/Soltu.DM.10G020940/Soltu.DM.11G013500/Soltu.DM.12G028750	13
Genebody	CHH	GO:0043693	monoterpene biosynthetic process	2/21	21/25951	0.0952381	117.692	15.2239	0.000129763	0.0051905	0.00204888	Soltu.DM.01G045170/Soltu.DM.03G025770	2
Genebody	CHH	GO:0016114	terpenoid biosynthetic process	2/21	48/25951	0.0416667	51.4901	9.96389	0.000687891	0.0137578	0.00543072	Soltu.DM.01G045170/Soltu.DM.03G025770	2
Genebody	CHH	GO:0010027	thylakoid membrane organization	2/21	65/25951	0.0307692	38.0234	8.50507	0.00125799	0.0167731	0.00662098	Soltu.DM.01G047680/Soltu.DM.08G012340	2
Genebody	CHH	GO:0010206	photosystem II repair	1/21	11/25951	0.0909091	112.342	10.5111	0.00886716	0.042158	0.0166413	Soltu.DM.01G047680	1
Genebody	CHH	GO:0019509	L-methionine salvage from methylthioadenosine	1/21	11/25951	0.0909091	112.342	10.5111	0.00886716	0.042158	0.0166413	Soltu.DM.05G017050	1
Genebody	CHH	GO:0000963	mitochondrial RNA processing	1/21	12/25951	0.0833333	102.98	10.0556	0.00966955	0.042158	0.0166413	Soltu.DM.06G011720	1
Genebody	CHH	GO:0006536	glutamate metabolic process	1/21	12/25951	0.0833333	102.98	10.0556	0.00966955	0.042158	0.0166413	Soltu.DM.01G000030	1
Genebody	CHH	GO:0006508	proteolysis	2/21	196/25951	0.0102041	12.6098	4.64301	0.0108446	0.042158	0.0166413	Soltu.DM.01G026780/Soltu.DM.01G047680	2
Genebody	CHH	GO:0009247	glycolipid biosynthetic process	1/21	15/25951	0.0666667	82.3841	8.97245	0.012073	0.042158	0.0166413	Soltu.DM.08G012340	1
Genebody	CHH	GO:0015749	monosaccharide transmembrane transport	1/21	15/25951	0.0666667	82.3841	8.97245	0.012073	0.042158	0.0166413	Soltu.DM.06G015490	1
Genebody	CHH	GO:0000184	nuclear-transcribed mRNA catabolic process, nonsense-mediated decay	1/21	16/25951	0.0625	77.2351	8.68059	0.0128729	0.042158	0.0166413	Soltu.DM.08G023290	1
Genebody	CHH	GO:0048571	long-day photoperiodism	1/21	17/25951	0.0588235	72.6919	8.41466	0.0136722	0.042158	0.0166413	Soltu.DM.08G023290	1
Genebody	CHH	GO:0010205	photoinhibition	1/21	18/25951	0.0555556	68.6534	8.17103	0.0144709	0.042158	0.0166413	Soltu.DM.01G047680	1
Genebody	CHH	GO:0048564	photosystem I assembly	1/21	19/25951	0.0526316	65.0401	7.94672	0.0152689	0.042158	0.0166413	Soltu.DM.01G047680	1
Genebody	CHH	GO:0045927	positive regulation of growth	1/21	20/25951	0.05	61.7881	7.73929	0.0160664	0.042158	0.0166413	Soltu.DM.06G029610	1
Genebody	CHH	GO:0001558	regulation of cell growth	1/21	21/25951	0.047619	58.8458	7.5467	0.0168632	0.042158	0.0166413	Soltu.DM.06G029610	1
Genebody	CHH	GO:0050776	regulation of immune response	1/21	23/25951	0.0434783	53.7288	7.19953	0.018455	0.0427778	0.016886	Soltu.DM.04G001550	1
Genebody	CHH	GO:0019375	galactolipid biosynthetic process	1/21	24/25951	0.0416667	51.4901	7.04227	0.01925	0.0427778	0.016886	Soltu.DM.08G012340	1
Genebody	CHH	GO:0055046	microgametogenesis	1/21	31/25951	0.0322581	39.8633	6.16141	0.0247978	0.0495955	0.0195772	Soltu.DM.01G046650	1
Genebody	CHH	GO:0072593	reactive oxygen species metabolic process	1/21	31/25951	0.0322581	39.8633	6.16141	0.0247978	0.0495955	0.0195772	Soltu.DM.01G047680	1
Downstream	CG	GO:0009626	plant-type hypersensitive response	18/383	277/25951	0.0649819	4.40299	6.96906	1.87755e-07	8.03594e-05	7.47069e-05	Soltu.DM.01G028150/Soltu.DM.01G051740/Soltu.DM.03G004040/Soltu.DM.04G001470/Soltu.DM.04G001780/Soltu.DM.04G001830/Soltu.DM.04G003540/Soltu.DM.04G005520/Soltu.DM.04G005590/Soltu.DM.04G005730/Soltu.DM.04G013200/Soltu.DM.04G032450/Soltu.DM.06G029550/Soltu.DM.08G025020/Soltu.DM.09G029500/Soltu.DM.10G004050/Soltu.DM.11G002270/Soltu.DM.11G002630	18
